# Supplementary material for: Global tropical dry forest extent and cover: A comparative study of bioclimatic definitions using two climatic data sets
Source: PLoS One. 2021 May 20;16(5):e0252063. doi: 10.1371/journal.pone.0252063 (PMC8136719; doi:10.1371/journal.pone.0252063)
Supplement: S1 Appendix — Name of ecoregion, extent, and forest cover. (CSV) [file pone.0252063.s001.csv]

Ecozone	Biome	Ecoregion	Country	Eco Code	Area (km2) Land Unit	Area (km2) Country	Area (km2) Ecoregion	Forest Cover 2000	Forest Loss 2001-2015	Forest Cover 2015
Afrotropic	Tropical and subtropical dry broadleaf forests	Cape Verde Islands dry forests	Cape Verde	AT0201	251	3505	4548	72.84	0.88	71.96
Afrotropic	Tropical and subtropical dry broadleaf forests	Cape Verde Islands dry forests	Cape Verde	AT0201	882		4548	0
Afrotropic	Tropical and subtropical dry broadleaf forests	Cape Verde Islands dry forests	Cape Verde	AT0201	725		4548	0
Afrotropic	Tropical and subtropical dry broadleaf forests	Cape Verde Islands dry forests	Cape Verde	AT0201	600		4548	0
Afrotropic	Tropical and subtropical dry broadleaf forests	Cape Verde Islands dry forests	Cape Verde	AT0201	209		4548	0
Afrotropic	Tropical and subtropical dry broadleaf forests	Cape Verde Islands dry forests	Cape Verde	AT0201	189		4548	0
Afrotropic	Tropical and subtropical dry broadleaf forests	Cape Verde Islands dry forests	Cape Verde	AT0201	276		4548	0
Afrotropic	Tropical and subtropical dry broadleaf forests	Cape Verde Islands dry forests	Cape Verde	AT0201	372		4548	0
Afrotropic	Tropical and subtropical dry broadleaf forests	Madagascar dry deciduous forests	Madagascar	AT0202	0	150551	151564	77888.81	3987.71	73901.1
Afrotropic	Tropical and subtropical dry broadleaf forests	Madagascar dry deciduous forests	Madagascar	AT0202	12942		151564	0
Afrotropic	Tropical and subtropical dry broadleaf forests	Madagascar dry deciduous forests	Madagascar	AT0202	2		151564	0
Afrotropic	Tropical and subtropical dry broadleaf forests	Madagascar dry deciduous forests	Madagascar	AT0202	1		151564	0
Afrotropic	Tropical and subtropical dry broadleaf forests	Madagascar dry deciduous forests	Madagascar	AT0202	0		151564	0
Afrotropic	Tropical and subtropical dry broadleaf forests	Madagascar dry deciduous forests	Madagascar	AT0202	0		151564	0
Afrotropic	Tropical and subtropical dry broadleaf forests	Madagascar dry deciduous forests	Madagascar	AT0202	137568		151564	0
Afrotropic	Tropical and subtropical dry broadleaf forests	Madagascar dry deciduous forests	Madagascar	AT0202	1		151564	0
Afrotropic	Tropical and subtropical dry broadleaf forests	Madagascar dry deciduous forests	Madagascar	AT0202	1		151564	0
Afrotropic	Tropical and subtropical dry broadleaf forests	Madagascar dry deciduous forests	Madagascar	AT0202	1		151564	0
Afrotropic	Tropical and subtropical dry broadleaf forests	Madagascar dry deciduous forests	Madagascar	AT0202	3		151564	0
Afrotropic	Tropical and subtropical dry broadleaf forests	Madagascar dry deciduous forests	Madagascar	AT0202	4		151564	0
Afrotropic	Tropical and subtropical dry broadleaf forests	Madagascar dry deciduous forests	Madagascar	AT0202	4		151564	0
Afrotropic	Tropical and subtropical dry broadleaf forests	Madagascar dry deciduous forests	Madagascar	AT0202	0		151564	0
Afrotropic	Tropical and subtropical dry broadleaf forests	Madagascar dry deciduous forests	Madagascar	AT0202	0		151564	0
Afrotropic	Tropical and subtropical dry broadleaf forests	Madagascar dry deciduous forests	Madagascar	AT0202	6		151564	0
Afrotropic	Tropical and subtropical dry broadleaf forests	Madagascar dry deciduous forests	Madagascar	AT0202	0		151564	0
Afrotropic	Tropical and subtropical dry broadleaf forests	Madagascar dry deciduous forests	Madagascar	AT0202	0		151564	0
Afrotropic	Tropical and subtropical dry broadleaf forests	Madagascar dry deciduous forests	Madagascar	AT0202	1		151564	0
Afrotropic	Tropical and subtropical dry broadleaf forests	Madagascar dry deciduous forests	Madagascar	AT0202	0		151564	0
Afrotropic	Tropical and subtropical dry broadleaf forests	Madagascar dry deciduous forests	Madagascar	AT0202	2		151564	0
Afrotropic	Tropical and subtropical dry broadleaf forests	Madagascar dry deciduous forests	Madagascar	AT0202	9		151564	0
Afrotropic	Tropical and subtropical dry broadleaf forests	Madagascar dry deciduous forests	Madagascar	AT0202	2		151564	0
Afrotropic	Tropical and subtropical dry broadleaf forests	Madagascar dry deciduous forests	Madagascar	AT0202	1		151564	0
Afrotropic	Tropical and subtropical dry broadleaf forests	Madagascar dry deciduous forests	Madagascar	AT0202	2		151564	0
Afrotropic	Tropical and subtropical dry broadleaf forests	Zambezian Cryptosepalum dry forests	Angola	AT0203	498	2952	38085	29831.33	911.29	28920.04
Afrotropic	Tropical and subtropical dry broadleaf forests	Zambezian Cryptosepalum dry forests	Angola	AT0203	2269		38085	0
Afrotropic	Tropical and subtropical dry broadleaf forests	Zambezian Cryptosepalum dry forests	Angola	AT0203	185		38085	0
Afrotropic	Tropical and subtropical dry broadleaf forests	Zambezian Cryptosepalum dry forests	Zambia	AT0203	10570	35133	38085	0
Afrotropic	Tropical and subtropical dry broadleaf forests	Zambezian Cryptosepalum dry forests	Zambia	AT0203	826		38085	0
Afrotropic	Tropical and subtropical dry broadleaf forests	Zambezian Cryptosepalum dry forests	Zambia	AT0203	7334		38085	0
Afrotropic	Tropical and subtropical dry broadleaf forests	Zambezian Cryptosepalum dry forests	Zambia	AT0203	1728		38085	0
Afrotropic	Tropical and subtropical dry broadleaf forests	Zambezian Cryptosepalum dry forests	Zambia	AT0203	664		38085	0
Afrotropic	Tropical and subtropical dry broadleaf forests	Zambezian Cryptosepalum dry forests	Zambia	AT0203	13199		38085	0
Afrotropic	Tropical and subtropical dry broadleaf forests	Zambezian Cryptosepalum dry forests	Zambia	AT0203	378		38085	0
Afrotropic	Tropical and subtropical dry broadleaf forests	Zambezian Cryptosepalum dry forests	Zambia	AT0203	435		38085	0
Australasia	Tropical and subtropical dry broadleaf forests	Lesser Sundas deciduous forests	Indonesia	AA0201	36	37609	39281	24654.98	745.1	23909.87
Australasia	Tropical and subtropical dry broadleaf forests	Lesser Sundas deciduous forests	Indonesia	AA0201	303		39281	0
Australasia	Tropical and subtropical dry broadleaf forests	Lesser Sundas deciduous forests	Indonesia	AA0201	169		39281	0
Australasia	Tropical and subtropical dry broadleaf forests	Lesser Sundas deciduous forests	Indonesia	AA0201	13707		39281	0
Australasia	Tropical and subtropical dry broadleaf forests	Lesser Sundas deciduous forests	Indonesia	AA0201	13999		39281	0
Australasia	Tropical and subtropical dry broadleaf forests	Lesser Sundas deciduous forests	Indonesia	AA0201	2022		39281	0
Australasia	Tropical and subtropical dry broadleaf forests	Lesser Sundas deciduous forests	Indonesia	AA0201	121		39281	0
Australasia	Tropical and subtropical dry broadleaf forests	Lesser Sundas deciduous forests	Indonesia	AA0201	319		39281	0
Australasia	Tropical and subtropical dry broadleaf forests	Lesser Sundas deciduous forests	Indonesia	AA0201	1078		39281	0
Australasia	Tropical and subtropical dry broadleaf forests	Lesser Sundas deciduous forests	Indonesia	AA0201	678		39281	0
Australasia	Tropical and subtropical dry broadleaf forests	Lesser Sundas deciduous forests	Indonesia	AA0201	4507		39281	0
Australasia	Tropical and subtropical dry broadleaf forests	Lesser Sundas deciduous forests	Indonesia	AA0201	467		39281	0
Australasia	Tropical and subtropical dry broadleaf forests	Lesser Sundas deciduous forests	Indonesia	AA0201	35		39281	0
Australasia	Tropical and subtropical dry broadleaf forests	Lesser Sundas deciduous forests	Indonesia	AA0201	167		39281	0
Australasia	Tropical and subtropical dry broadleaf forests	Lesser Sundas deciduous forests	Indonesia	AA0201	1		39281	0
Australasia	Tropical and subtropical dry broadleaf forests	New Caledonia dry forests	New Caledonia	AA0202	3870	4243	4408	2753.75	54.81	2698.94
Australasia	Tropical and subtropical dry broadleaf forests	New Caledonia dry forests	New Caledonia	AA0202	17		4408	0
Australasia	Tropical and subtropical dry broadleaf forests	New Caledonia dry forests	New Caledonia	AA0202	357		4408	0
Australasia	Tropical and subtropical dry broadleaf forests	Sumba deciduous forests	Indonesia	AA0203	10539	10539	10721	4283.74	119.27	4164.47
Australasia	Tropical and subtropical dry broadleaf forests	Timor and Wetar deciduous forests	Indonesia	AA0204	35	17792	33382	18365.06	570.37	17794.7
Australasia	Tropical and subtropical dry broadleaf forests	Timor and Wetar deciduous forests	Indonesia	AA0204	356		33382	0
Australasia	Tropical and subtropical dry broadleaf forests	Timor and Wetar deciduous forests	Indonesia	AA0204	1192		33382	0
Australasia	Tropical and subtropical dry broadleaf forests	Timor and Wetar deciduous forests	Indonesia	AA0204	2516		33382	0
Australasia	Tropical and subtropical dry broadleaf forests	Timor and Wetar deciduous forests	Indonesia	AA0204	13540		33382	0
Australasia	Tropical and subtropical dry broadleaf forests	Timor and Wetar deciduous forests	Indonesia	AA0204	153		33382	0
Australasia	Tropical and subtropical dry broadleaf forests	Timor and Wetar deciduous forests	Timor-Leste	AA0204	135	14824	33382	0
Australasia	Tropical and subtropical dry broadleaf forests	Timor and Wetar deciduous forests	Timor-Leste	AA0204	14689		33382	0
Indomalayan	Tropical and subtropical dry broadleaf forests	Central Deccan Plateau dry deciduous forests	India	IM0201	239393	239393	239409	16126.05	189.66	15936.39
Indomalayan	Tropical and subtropical dry broadleaf forests	Central Indochina dry forests	Cambodia	IM0202	37841	70504	318937	82268.46	7584.1	74684.36
Indomalayan	Tropical and subtropical dry broadleaf forests	Central Indochina dry forests	Cambodia	IM0202	32663		318937	0
Indomalayan	Tropical and subtropical dry broadleaf forests	Central Indochina dry forests	Lao PDR	IM0202	0	30108	318937	0
Indomalayan	Tropical and subtropical dry broadleaf forests	Central Indochina dry forests	Lao PDR	IM0202	30108		318937	0
Indomalayan	Tropical and subtropical dry broadleaf forests	Central Indochina dry forests	Myanmar	IM0202	42	42	318937	0
Indomalayan	Tropical and subtropical dry broadleaf forests	Central Indochina dry forests	Thailand	IM0202	18225	211226	318937	0
Indomalayan	Tropical and subtropical dry broadleaf forests	Central Indochina dry forests	Thailand	IM0202	55085		318937	0
Indomalayan	Tropical and subtropical dry broadleaf forests	Central Indochina dry forests	Thailand	IM0202	133801		318937	0
Indomalayan	Tropical and subtropical dry broadleaf forests	Central Indochina dry forests	Thailand	IM0202	4114		318937	0
Indomalayan	Tropical and subtropical dry broadleaf forests	Central Indochina dry forests	Vietnam	IM0202	7049	7052	318937	0
Indomalayan	Tropical and subtropical dry broadleaf forests	Central Indochina dry forests	Vietnam	IM0202	3		318937	0
Indomalayan	Tropical and subtropical dry broadleaf forests	Chhota-Nagpur dry deciduous forests	India	IM0203	122134	122134	122134	15444.98	52.89	15392.09
Indomalayan	Tropical and subtropical dry broadleaf forests	East Deccan dry-evergreen forests	India	IM0204	25093	25093	25432	739.27	9	730.27
Indomalayan	Tropical and subtropical dry broadleaf forests	Irrawaddy dry forests	Myanmar	IM0205	1416	34987	34987	4063.64	542.52	3521.12
Indomalayan	Tropical and subtropical dry broadleaf forests	Irrawaddy dry forests	Myanmar	IM0205	2537		34987	0
Indomalayan	Tropical and subtropical dry broadleaf forests	Irrawaddy dry forests	Myanmar	IM0205	1238		34987	0
Indomalayan	Tropical and subtropical dry broadleaf forests	Irrawaddy dry forests	Myanmar	IM0205	26078		34987	0
Indomalayan	Tropical and subtropical dry broadleaf forests	Irrawaddy dry forests	Myanmar	IM0205	1483		34987	0
Indomalayan	Tropical and subtropical dry broadleaf forests	Irrawaddy dry forests	Myanmar	IM0205	2235		34987	0
Indomalayan	Tropical and subtropical dry broadleaf forests	Khathiar-Gir dry deciduous forests	India	IM0206	261563	265978	266386	1293.59	3.82	1289.77
Indomalayan	Tropical and subtropical dry broadleaf forests	Khathiar-Gir dry deciduous forests	India	IM0206	4415		266386	0
Indomalayan	Tropical and subtropical dry broadleaf forests	Narmada Valley dry deciduous forests	India	IM0207	169458	169458	169458	11157.55	22.09	11135.45
Indomalayan	Tropical and subtropical dry broadleaf forests	Northern dry deciduous forests	India	IM0208	58154	58154	58154	11634.97	169.03	11465.94
Indomalayan	Tropical and subtropical dry broadleaf forests	South Deccan Plateau dry deciduous forests	India	IM0209	81925	81925	81925	8502.92	50.36	8452.56
Indomalayan	Tropical and subtropical dry broadleaf forests	Southeastern Indochina dry evergreen forests	Cambodia	IM0210	47057	47057	123784	76938.23	15835.14	61103.09
Indomalayan	Tropical and subtropical dry broadleaf forests	Southeastern Indochina dry evergreen forests	Lao PDR	IM0210	11265	11265	123784	0
Indomalayan	Tropical and subtropical dry broadleaf forests	Southeastern Indochina dry evergreen forests	Thailand	IM0210	14470	14470	123784	0
Indomalayan	Tropical and subtropical dry broadleaf forests	Southeastern Indochina dry evergreen forests	Vietnam	IM0210	50969	50969	123784	0
Indomalayan	Tropical and subtropical dry broadleaf forests	Southern Vietnam lowland dry forests	Vietnam	IM0211	15	34455	34905	16689.45	3238.16	13451.3
Indomalayan	Tropical and subtropical dry broadleaf forests	Southern Vietnam lowland dry forests	Vietnam	IM0211	6		34905	0
Indomalayan	Tropical and subtropical dry broadleaf forests	Southern Vietnam lowland dry forests	Vietnam	IM0211	34328		34905	0
Indomalayan	Tropical and subtropical dry broadleaf forests	Southern Vietnam lowland dry forests	Vietnam	IM0211	40		34905	0
Indomalayan	Tropical and subtropical dry broadleaf forests	Southern Vietnam lowland dry forests	Vietnam	IM0211	23		34905	0
Indomalayan	Tropical and subtropical dry broadleaf forests	Southern Vietnam lowland dry forests	Vietnam	IM0211	43		34905	0
Indomalayan	Tropical and subtropical dry broadleaf forests	Sri Lanka dry-zone dry evergreen forests	Sri Lanka	IM0212	47820	47820	48213	28160.81	965.53	27195.28
Nearctic	Tropical and subtropical dry broadleaf forests	Sonoran-Sinaloan transition subtropical dry forest	Mexico	NA0201	13	49439	50903	7140.81	50.81	7090
Nearctic	Tropical and subtropical dry broadleaf forests	Sonoran-Sinaloan transition subtropical dry forest	Mexico	NA0201	47798		50903	0
Nearctic	Tropical and subtropical dry broadleaf forests	Sonoran-Sinaloan transition subtropical dry forest	Mexico	NA0201	585		50903	0
Nearctic	Tropical and subtropical dry broadleaf forests	Sonoran-Sinaloan transition subtropical dry forest	Mexico	NA0201	504		50903	0
Nearctic	Tropical and subtropical dry broadleaf forests	Sonoran-Sinaloan transition subtropical dry forest	Mexico	NA0201	71		50903	0
Nearctic	Tropical and subtropical dry broadleaf forests	Sonoran-Sinaloan transition subtropical dry forest	Mexico	NA0201	33		50903	0
Nearctic	Tropical and subtropical dry broadleaf forests	Sonoran-Sinaloan transition subtropical dry forest	Mexico	NA0201	436		50903	0
Neotropic	Tropical and subtropical dry broadleaf forests	Apure-Villavicencio dry forests	Colombia	NT0201	5902	24357	68245	29900.5	2924	26976.5
Neotropic	Tropical and subtropical dry broadleaf forests	Apure-Villavicencio dry forests	Colombia	NT0201	14545		68245	0
Neotropic	Tropical and subtropical dry broadleaf forests	Apure-Villavicencio dry forests	Colombia	NT0201	268		68245	0
Neotropic	Tropical and subtropical dry broadleaf forests	Apure-Villavicencio dry forests	Colombia	NT0201	175		68245	0
Neotropic	Tropical and subtropical dry broadleaf forests	Apure-Villavicencio dry forests	Colombia	NT0201	2010		68245	0
Neotropic	Tropical and subtropical dry broadleaf forests	Apure-Villavicencio dry forests	Colombia	NT0201	1456		68245	0
Neotropic	Tropical and subtropical dry broadleaf forests	Apure-Villavicencio dry forests	Venezuela	NT0201	43889	43889	68245	0
Neotropic	Tropical and subtropical dry broadleaf forests	Atlantic dry forests	Brazil	NT0202	8671	114660	114660	65141.71	6167.64	58974.08
Neotropic	Tropical and subtropical dry broadleaf forests	Atlantic dry forests	Brazil	NT0202	3270		114660	0
Neotropic	Tropical and subtropical dry broadleaf forests	Atlantic dry forests	Brazil	NT0202	1243		114660	0
Neotropic	Tropical and subtropical dry broadleaf forests	Atlantic dry forests	Brazil	NT0202	72490		114660	0
Neotropic	Tropical and subtropical dry broadleaf forests	Atlantic dry forests	Brazil	NT0202	1517		114660	0
Neotropic	Tropical and subtropical dry broadleaf forests	Atlantic dry forests	Brazil	NT0202	18766		114660	0
Neotropic	Tropical and subtropical dry broadleaf forests	Atlantic dry forests	Brazil	NT0202	6247		114660	0
Neotropic	Tropical and subtropical dry broadleaf forests	Atlantic dry forests	Brazil	NT0202	2243		114660	0
Neotropic	Tropical and subtropical dry broadleaf forests	Atlantic dry forests	Brazil	NT0202	213		114660	0
Neotropic	Tropical and subtropical dry broadleaf forests	Baj�_o dry forests	Mexico	NT0204	37384	37384	37384	4905.74	20.1	4885.64
Neotropic	Tropical and subtropical dry broadleaf forests	Balsas dry forests	Mexico	NT0205	65	62247	62247	24283.12	135.99	24147.12
Neotropic	Tropical and subtropical dry broadleaf forests	Balsas dry forests	Mexico	NT0205	58365		62247	0
Neotropic	Tropical and subtropical dry broadleaf forests	Balsas dry forests	Mexico	NT0205	125		62247	0
Neotropic	Tropical and subtropical dry broadleaf forests	Balsas dry forests	Mexico	NT0205	2544		62247	0
Neotropic	Tropical and subtropical dry broadleaf forests	Balsas dry forests	Mexico	NT0205	33		62247	0
Neotropic	Tropical and subtropical dry broadleaf forests	Balsas dry forests	Mexico	NT0205	1002		62247	0
Neotropic	Tropical and subtropical dry broadleaf forests	Balsas dry forests	Mexico	NT0205	113		62247	0
Neotropic	Tropical and subtropical dry broadleaf forests	Bolivian montane dry forests	Bolivia	NT0206	26087	72780	72780	17116.33	255.53	16860.8
Neotropic	Tropical and subtropical dry broadleaf forests	Bolivian montane dry forests	Bolivia	NT0206	777		72780	0
Neotropic	Tropical and subtropical dry broadleaf forests	Bolivian montane dry forests	Bolivia	NT0206	1972		72780	0
Neotropic	Tropical and subtropical dry broadleaf forests	Bolivian montane dry forests	Bolivia	NT0206	598		72780	0
Neotropic	Tropical and subtropical dry broadleaf forests	Bolivian montane dry forests	Bolivia	NT0206	2997		72780	0
Neotropic	Tropical and subtropical dry broadleaf forests	Bolivian montane dry forests	Bolivia	NT0206	2623		72780	0
Neotropic	Tropical and subtropical dry broadleaf forests	Bolivian montane dry forests	Bolivia	NT0206	37727		72780	0
Neotropic	Tropical and subtropical dry broadleaf forests	Cauca Valley dry forests	Colombia	NT0207	7313	7313	7313	3946.2	140.43	3805.77
Neotropic	Tropical and subtropical dry broadleaf forests	Central American dry forests	Colombia	NT0209	4	4	67773	31986.58	2237.17	29749.41
Neotropic	Tropical and subtropical dry broadleaf forests	Central American dry forests	Costa Rica	NT0209	15	6096	67773	0
Neotropic	Tropical and subtropical dry broadleaf forests	Central American dry forests	Costa Rica	NT0209	6081		67773	0
Neotropic	Tropical and subtropical dry broadleaf forests	Central American dry forests	El Salvador	NT0209	894	8238	67773	0
Neotropic	Tropical and subtropical dry broadleaf forests	Central American dry forests	El Salvador	NT0209	7344		67773	0
Neotropic	Tropical and subtropical dry broadleaf forests	Central American dry forests	Guatemala	NT0209	603	6622	67773	0
Neotropic	Tropical and subtropical dry broadleaf forests	Central American dry forests	Guatemala	NT0209	1094		67773	0
Neotropic	Tropical and subtropical dry broadleaf forests	Central American dry forests	Guatemala	NT0209	4066		67773	0
Neotropic	Tropical and subtropical dry broadleaf forests	Central American dry forests	Guatemala	NT0209	6		67773	0
Neotropic	Tropical and subtropical dry broadleaf forests	Central American dry forests	Guatemala	NT0209	853		67773	0
Neotropic	Tropical and subtropical dry broadleaf forests	Central American dry forests	Honduras	NT0209	1381	19013	67773	0
Neotropic	Tropical and subtropical dry broadleaf forests	Central American dry forests	Honduras	NT0209	6821		67773	0
Neotropic	Tropical and subtropical dry broadleaf forests	Central American dry forests	Honduras	NT0209	629		67773	0
Neotropic	Tropical and subtropical dry broadleaf forests	Central American dry forests	Honduras	NT0209	4142		67773	0
Neotropic	Tropical and subtropical dry broadleaf forests	Central American dry forests	Honduras	NT0209	6038		67773	0
Neotropic	Tropical and subtropical dry broadleaf forests	Central American dry forests	Honduras	NT0209	3		67773	0
Neotropic	Tropical and subtropical dry broadleaf forests	Central American dry forests	Mexico	NT0209	3182	3182	67773	0
Neotropic	Tropical and subtropical dry broadleaf forests	Central American dry forests	Nicaragua	NT0209	23647	24317	67773	0
Neotropic	Tropical and subtropical dry broadleaf forests	Central American dry forests	Nicaragua	NT0209	527		67773	0
Neotropic	Tropical and subtropical dry broadleaf forests	Central American dry forests	Nicaragua	NT0209	143		67773	0
Neotropic	Tropical and subtropical dry broadleaf forests	Chiapas Depression dry forests	Guatemala	NT0211	933	933	13974	5493.11	354.2	5138.91
Neotropic	Tropical and subtropical dry broadleaf forests	Chiapas Depression dry forests	Mexico	NT0211	13041	13041	13974	0
Neotropic	Tropical and subtropical dry broadleaf forests	Chiquitano dry forests	Bolivia	NT0212	163793	163793	229767	172387.02	19796.03	152590.99
Neotropic	Tropical and subtropical dry broadleaf forests	Chiquitano dry forests	Brazil	NT0212	1161	65974	229767	0
Neotropic	Tropical and subtropical dry broadleaf forests	Chiquitano dry forests	Brazil	NT0212	903		229767	0
Neotropic	Tropical and subtropical dry broadleaf forests	Chiquitano dry forests	Brazil	NT0212	63910		229767	0
Neotropic	Tropical and subtropical dry broadleaf forests	Cuban dry forests	Cayman Is.	NT0213	10	117	65745	19594.1	925.86	18668.24
Neotropic	Tropical and subtropical dry broadleaf forests	Cuban dry forests	Cayman Is.	NT0213	58		65745	0
Neotropic	Tropical and subtropical dry broadleaf forests	Cuban dry forests	Cayman Is.	NT0213	36		65745	0
Neotropic	Tropical and subtropical dry broadleaf forests	Cuban dry forests	Cayman Is.	NT0213	13		65745	0
Neotropic	Tropical and subtropical dry broadleaf forests	Cuban dry forests	Cuba	NT0213	18	65357	65745	0
Neotropic	Tropical and subtropical dry broadleaf forests	Cuban dry forests	Cuba	NT0213	666		65745	0
Neotropic	Tropical and subtropical dry broadleaf forests	Cuban dry forests	Cuba	NT0213	5		65745	0
Neotropic	Tropical and subtropical dry broadleaf forests	Cuban dry forests	Cuba	NT0213	6		65745	0
Neotropic	Tropical and subtropical dry broadleaf forests	Cuban dry forests	Cuba	NT0213	63324		65745	0
Neotropic	Tropical and subtropical dry broadleaf forests	Cuban dry forests	Cuba	NT0213	85		65745	0
Neotropic	Tropical and subtropical dry broadleaf forests	Cuban dry forests	Cuba	NT0213	73		65745	0
Neotropic	Tropical and subtropical dry broadleaf forests	Cuban dry forests	Cuba	NT0213	30		65745	0
Neotropic	Tropical and subtropical dry broadleaf forests	Cuban dry forests	Cuba	NT0213	33		65745	0
Neotropic	Tropical and subtropical dry broadleaf forests	Cuban dry forests	Cuba	NT0213	19		65745	0
Neotropic	Tropical and subtropical dry broadleaf forests	Cuban dry forests	Cuba	NT0213	56		65745	0
Neotropic	Tropical and subtropical dry broadleaf forests	Cuban dry forests	Cuba	NT0213	53		65745	0
Neotropic	Tropical and subtropical dry broadleaf forests	Cuban dry forests	Cuba	NT0213	781		65745	0
Neotropic	Tropical and subtropical dry broadleaf forests	Cuban dry forests	Cuba	NT0213	18		65745	0
Neotropic	Tropical and subtropical dry broadleaf forests	Cuban dry forests	Cuba	NT0213	12		65745	0
Neotropic	Tropical and subtropical dry broadleaf forests	Cuban dry forests	Cuba	NT0213	112		65745	0
Neotropic	Tropical and subtropical dry broadleaf forests	Cuban dry forests	Cuba	NT0213	40		65745	0
Neotropic	Tropical and subtropical dry broadleaf forests	Cuban dry forests	Cuba	NT0213	6		65745	0
Neotropic	Tropical and subtropical dry broadleaf forests	Cuban dry forests	Cuba	NT0213	18		65745	0
Neotropic	Tropical and subtropical dry broadleaf forests	Cuban dry forests	Honduras	NT0213	1	1	65745	0
Neotropic	Tropical and subtropical dry broadleaf forests	Ecuadorian dry forests	Ecuador	NT0214	15429	21038	21187	12918.81	748.42	12170.38
Neotropic	Tropical and subtropical dry broadleaf forests	Ecuadorian dry forests	Ecuador	NT0214	1856		21187	0
Neotropic	Tropical and subtropical dry broadleaf forests	Ecuadorian dry forests	Ecuador	NT0214	3280		21187	0
Neotropic	Tropical and subtropical dry broadleaf forests	Ecuadorian dry forests	Ecuador	NT0214	473		21187	0
Neotropic	Tropical and subtropical dry broadleaf forests	Hispaniolan dry forests	Dominican Rep.	NT0215	6556	9488	15446	5866.83	473.04	5393.79
Neotropic	Tropical and subtropical dry broadleaf forests	Hispaniolan dry forests	Dominican Rep.	NT0215	2896		15446	0
Neotropic	Tropical and subtropical dry broadleaf forests	Hispaniolan dry forests	Dominican Rep.	NT0215	36		15446	0
Neotropic	Tropical and subtropical dry broadleaf forests	Hispaniolan dry forests	Haiti	NT0215	4129	5724	15446	0
Neotropic	Tropical and subtropical dry broadleaf forests	Hispaniolan dry forests	Haiti	NT0215	169		15446	0
Neotropic	Tropical and subtropical dry broadleaf forests	Hispaniolan dry forests	Haiti	NT0215	354		15446	0
Neotropic	Tropical and subtropical dry broadleaf forests	Hispaniolan dry forests	Haiti	NT0215	361		15446	0
Neotropic	Tropical and subtropical dry broadleaf forests	Hispaniolan dry forests	Haiti	NT0215	310		15446	0
Neotropic	Tropical and subtropical dry broadleaf forests	Hispaniolan dry forests	Haiti	NT0215	401		15446	0
Neotropic	Tropical and subtropical dry broadleaf forests	Islas Revillagigedo dry forests	Mexico	NT0216	13	25609	213	0	0	0
Neotropic	Tropical and subtropical dry broadleaf forests	Islas Revillagigedo dry forests	Mexico	NT0216	159		213	0
Neotropic	Tropical and subtropical dry broadleaf forests	Islas Revillagigedo dry forests	Mexico	NT0216	19		213	0
Neotropic	Tropical and subtropical dry broadleaf forests	Jalisco dry forests	Mexico	NT0217	6		26050	0
Neotropic	Tropical and subtropical dry broadleaf forests	Jalisco dry forests	Mexico	NT0217	20		26050	0
Neotropic	Tropical and subtropical dry broadleaf forests	Jalisco dry forests	Mexico	NT0217	141		26050	0
Neotropic	Tropical and subtropical dry broadleaf forests	Jalisco dry forests	Mexico	NT0217	25186		26050	0
Neotropic	Tropical and subtropical dry broadleaf forests	Jalisco dry forests	Mexico	NT0217	65		26050	0
Neotropic	Tropical and subtropical dry broadleaf forests	Jamaican dry forests	Jamaica	NT0218	310	2251	2310	1235.64	98.06	1137.58
Neotropic	Tropical and subtropical dry broadleaf forests	Jamaican dry forests	Jamaica	NT0218	43		2310	0
Neotropic	Tropical and subtropical dry broadleaf forests	Jamaican dry forests	Jamaica	NT0218	107		2310	0
Neotropic	Tropical and subtropical dry broadleaf forests	Jamaican dry forests	Jamaica	NT0218	162		2310	0
Neotropic	Tropical and subtropical dry broadleaf forests	Jamaican dry forests	Jamaica	NT0218	1298		2310	0
Neotropic	Tropical and subtropical dry broadleaf forests	Jamaican dry forests	Jamaica	NT0218	289		2310	0
Neotropic	Tropical and subtropical dry broadleaf forests	Jamaican dry forests	Jamaica	NT0218	41		2310	0
Neotropic	Tropical and subtropical dry broadleaf forests	Lara-Falc�_n dry forests	Venezuela	NT0219	16862	16862	16870	10012.03	818.92	9193.11
Neotropic	Tropical and subtropical dry broadleaf forests	Lesser Antillean dry forests	Anguilla	NT0220	5	5	907	479.6	13.73	465.88
Neotropic	Tropical and subtropical dry broadleaf forests	Lesser Antillean dry forests	Antigua and Barb.	NT0220	11	71	907	0
Neotropic	Tropical and subtropical dry broadleaf forests	Lesser Antillean dry forests	Antigua and Barb.	NT0220	10		907	0
Neotropic	Tropical and subtropical dry broadleaf forests	Lesser Antillean dry forests	Antigua and Barb.	NT0220	50		907	0
Neotropic	Tropical and subtropical dry broadleaf forests	Lesser Antillean dry forests	France	NT0220	55	65	907	0
Neotropic	Tropical and subtropical dry broadleaf forests	Lesser Antillean dry forests	France	NT0220	9		907	0
Neotropic	Tropical and subtropical dry broadleaf forests	Lesser Antillean dry forests	France	NT0220	2		907	0
Neotropic	Tropical and subtropical dry broadleaf forests	Lesser Antillean dry forests	Grenada	NT0220	6	73	907	0
Neotropic	Tropical and subtropical dry broadleaf forests	Lesser Antillean dry forests	Grenada	NT0220	8		907	0
Neotropic	Tropical and subtropical dry broadleaf forests	Lesser Antillean dry forests	Grenada	NT0220	59		907	0
Neotropic	Tropical and subtropical dry broadleaf forests	Lesser Antillean dry forests	Montserrat	NT0220	41	41	907	0
Neotropic	Tropical and subtropical dry broadleaf forests	Lesser Antillean dry forests	Netherlands	NT0220	15	15	907	0
Neotropic	Tropical and subtropical dry broadleaf forests	Lesser Antillean dry forests	Saint Lucia	NT0220	230	230	907	0
Neotropic	Tropical and subtropical dry broadleaf forests	Lesser Antillean dry forests	St. Vin. and Gren.	NT0220	19	30	907	0
Neotropic	Tropical and subtropical dry broadleaf forests	Lesser Antillean dry forests	St. Vin. and Gren.	NT0220	10		907	0
Neotropic	Tropical and subtropical dry broadleaf forests	Lesser Antillean dry forests	Trinidad and Tobago	NT0220	15	241	907	0
Neotropic	Tropical and subtropical dry broadleaf forests	Lesser Antillean dry forests	Trinidad and Tobago	NT0220	23		907	0
Neotropic	Tropical and subtropical dry broadleaf forests	Lesser Antillean dry forests	Trinidad and Tobago	NT0220	204		907	0
Neotropic	Tropical and subtropical dry broadleaf forests	Magdalena Valley dry forests	Colombia	NT0221	19549	19549	19549	10586.11	573.12	10012.99
Neotropic	Tropical and subtropical dry broadleaf forests	Maracaibo dry forests	Venezuela	NT0222	29982	29982	30085	10049.95	1066.83	8983.13
Neotropic	Tropical and subtropical dry broadleaf forests	Mara̱�_n dry forests	Peru	NT0223	11322	11322	11322	5456.79	143.11	5313.68
Neotropic	Tropical and subtropical dry broadleaf forests	Panamanian dry forests	Panama	NT0224	139	5059	5087	1464.95	74.82	1390.13
Neotropic	Tropical and subtropical dry broadleaf forests	Panamanian dry forests	Panama	NT0224	4586		5087	0
Neotropic	Tropical and subtropical dry broadleaf forests	Panamanian dry forests	Panama	NT0224	78		5087	0
Neotropic	Tropical and subtropical dry broadleaf forests	Panamanian dry forests	Panama	NT0224	256		5087	0
Neotropic	Tropical and subtropical dry broadleaf forests	Pat�_a Valley dry forests	Colombia	NT0225	2261	2261	2261	1160.52	47.64	1112.88
Neotropic	Tropical and subtropical dry broadleaf forests	Puerto Rican dry forests	Puerto Rico	NT0226	79	1219	1271	487.2	20.97	466.23
Neotropic	Tropical and subtropical dry broadleaf forests	Puerto Rican dry forests	Puerto Rico	NT0226	47		1271	0
Neotropic	Tropical and subtropical dry broadleaf forests	Puerto Rican dry forests	Puerto Rico	NT0226	1059		1271	0
Neotropic	Tropical and subtropical dry broadleaf forests	Puerto Rican dry forests	Puerto Rico	NT0226	15		1271	0
Neotropic	Tropical and subtropical dry broadleaf forests	Puerto Rican dry forests	Puerto Rico	NT0226	19		1271	0
Neotropic	Tropical and subtropical dry broadleaf forests	Sierra de la Laguna dry forests	Mexico	NT0227	3396	3958	3975	324.72	6.3	318.42
Neotropic	Tropical and subtropical dry broadleaf forests	Sierra de la Laguna dry forests	Mexico	NT0227	436		3975	0
Neotropic	Tropical and subtropical dry broadleaf forests	Sierra de la Laguna dry forests	Mexico	NT0227	126		3975	0
Neotropic	Tropical and subtropical dry broadleaf forests	Sinaloan dry forests	Mexico	NT0228	77199	77260	77362	43467.89	567.5	42900.39
Neotropic	Tropical and subtropical dry broadleaf forests	Sinaloan dry forests	Mexico	NT0228	60		77362	0
Neotropic	Tropical and subtropical dry broadleaf forests	Sin̼ Valley dry forests	Colombia	NT0229	1457	24879	24879	10483.66	1055.55	9428.11
Neotropic	Tropical and subtropical dry broadleaf forests	Sin̼ Valley dry forests	Colombia	NT0229	23422		24879	0
Neotropic	Tropical and subtropical dry broadleaf forests	Southern Pacific dry forests	Mexico	NT0230	41614	41614	42282	22310.72	1297.46	21013.26
Neotropic	Tropical and subtropical dry broadleaf forests	Tumbes-Piura dry forests	Ecuador	NT0232	3289	3289	41100	7139.67	138.27	7001.41
Neotropic	Tropical and subtropical dry broadleaf forests	Tumbes-Piura dry forests	Peru	NT0232	37811	37811	41100	0
Neotropic	Tropical and subtropical dry broadleaf forests	Veracruz dry forests	Mexico	NT0233	6613	6613	6616	1874.19	87.93	1786.25
Neotropic	Tropical and subtropical dry broadleaf forests	Yucat��n dry forests	Mexico	NT0235	83	49592	49623	40565.75	5139.83	35425.92
Neotropic	Tropical and subtropical dry broadleaf forests	Yucat��n dry forests	Mexico	NT0235	48703		49623	0
Neotropic	Tropical and subtropical dry broadleaf forests	Yucat��n dry forests	Mexico	NT0235	513		49623	0
Neotropic	Tropical and subtropical dry broadleaf forests	Yucat��n dry forests	Mexico	NT0235	293		49623	0
Oceania	Tropical and subtropical dry broadleaf forests	Fiji tropical dry forests	Fiji	OC0201	2242	6771	6890	5652.48	214.26	5438.22
Oceania	Tropical and subtropical dry broadleaf forests	Fiji tropical dry forests	Fiji	OC0201	4529		6890	0
Oceania	Tropical and subtropical dry broadleaf forests	Hawaii tropical dry forests	United States	OC0202	4411	6544	6614	1765.17	36.04	1729.13
Oceania	Tropical and subtropical dry broadleaf forests	Hawaii tropical dry forests	United States	OC0202	330		6614	0
Oceania	Tropical and subtropical dry broadleaf forests	Hawaii tropical dry forests	United States	OC0202	108		6614	0
Oceania	Tropical and subtropical dry broadleaf forests	Hawaii tropical dry forests	United States	OC0202	567		6614	0
Oceania	Tropical and subtropical dry broadleaf forests	Hawaii tropical dry forests	United States	OC0202	15		6614	0
Oceania	Tropical and subtropical dry broadleaf forests	Hawaii tropical dry forests	United States	OC0202	174		6614	0
Oceania	Tropical and subtropical dry broadleaf forests	Hawaii tropical dry forests	United States	OC0202	58		6614	0
Oceania	Tropical and subtropical dry broadleaf forests	Hawaii tropical dry forests	United States	OC0202	743		6614	0
Oceania	Tropical and subtropical dry broadleaf forests	Hawaii tropical dry forests	United States	OC0202	118		6614	0
Oceania	Tropical and subtropical dry broadleaf forests	Hawaii tropical dry forests	United States	OC0202	19		6614	0
Oceania	Tropical and subtropical dry broadleaf forests	Marianas tropical dry forests	Guam	OC0203	519	519	1032	0	0	0
Oceania	Tropical and subtropical dry broadleaf forests	Marianas tropical dry forests	N. Mariana Is.	OC0203	0	374	1032	0
Oceania	Tropical and subtropical dry broadleaf forests	Marianas tropical dry forests	N. Mariana Is.	OC0203	99		1032	0
Oceania	Tropical and subtropical dry broadleaf forests	Marianas tropical dry forests	N. Mariana Is.	OC0203	4		1032	0
Oceania	Tropical and subtropical dry broadleaf forests	Marianas tropical dry forests	N. Mariana Is.	OC0203	1		1032	0
Oceania	Tropical and subtropical dry broadleaf forests	Marianas tropical dry forests	N. Mariana Is.	OC0203	0		1032	0
Oceania	Tropical and subtropical dry broadleaf forests	Marianas tropical dry forests	N. Mariana Is.	OC0203	39		1032	0
Oceania	Tropical and subtropical dry broadleaf forests	Marianas tropical dry forests	N. Mariana Is.	OC0203	44		1032	0
Oceania	Tropical and subtropical dry broadleaf forests	Marianas tropical dry forests	N. Mariana Is.	OC0203	0		1032	0
Oceania	Tropical and subtropical dry broadleaf forests	Marianas tropical dry forests	N. Mariana Is.	OC0203	26		1032	0
Oceania	Tropical and subtropical dry broadleaf forests	Marianas tropical dry forests	N. Mariana Is.	OC0203	79		1032	0
Oceania	Tropical and subtropical dry broadleaf forests	Marianas tropical dry forests	N. Mariana Is.	OC0203	83		1032	0
Oceania	Tropical and subtropical dry broadleaf forests	Yap tropical dry forests	Micronesia	OC0204	40	41	101	21.87	0.14	21.73
Oceania	Tropical and subtropical dry broadleaf forests	Yap tropical dry forests	Micronesia	OC0204	1		101	0
						Total	18693585	1006090.22	80681.45	925408.77
