# Supplementary material for: Global tropical dry forest extent and cover: A comparative study of bioclimatic definitions using two climatic data sets
Source: PLoS One. 2021 May 20;16(5):e0252063. doi: 10.1371/journal.pone.0252063 (PMC8136719; doi:10.1371/journal.pone.0252063)
Supplement: S2 Appendix — Comprehensive list of the 540 verified tropical dry forest plots, their coordinates, references, and bioclimatic characteristics. (CSV) [file pone.0252063.s002.csv]

Site	Latitude	Longitude	Country	Reference	Database	Elevation (m)	Precipitation (mm/yr)	Dry Season (Months)	PET	AI	Method	Area (ha)	DBH	Species List (Y or N)	Density (Yes or No)	CHELSA Definition match with FAO and Murphy and Lugo	WWF Ecoregion Name	WWF Biome	Mean forest cover 1 km (%)	Minimum forest cover 30 m (%) within 1 km2	Maximum forest cover 30 m (%) within 1 km2	FAO CHELSA
A1	-18.498	-48.385	Brazil	Prado-Junior et al. 2016	Dryad	729	1696	6	1399.62	1.21	Plot	0.04	> 5 cm	Y	Y	MURPHY_LUGO	Cerrado	Tropical and subtropical grasslands, savannas, and shrublands	60.51	23.95	82.98	0
A2	-18.952	-48.205	Brazil	Prado-Junior et al. 2016	Dryad	899	1352	6	1351.66	1	Plot	0.04	> 5 cm	Y	Y	BOTH	Cerrado	Tropical and subtropical grasslands, savannas, and shrublands	14.78	1.19	28.08	1
A3	-19.146	-48.146	Brazil	Prado-Junior et al. 2016	Dryad	915	1288	6	1344.94	0.96	Plot	0.04	> 5 cm	Y	Y	BOTH	Cerrado	Tropical and subtropical grasslands, savannas, and shrublands	14.03	2.94	27.01	1
A4	-18.748	-47.513	Brazil	Prado-Junior et al. 2016	Dryad	900	1531	6	1344.53	1.14	Plot	0.04	> 5 cm	Y	Y	BOTH	Cerrado	Tropical and subtropical grasslands, savannas, and shrublands	32.4	8.66	45.41	1
A5	-19.169	-48.392	Brazil	Prado-Junior et al. 2016	Dryad	793	1460	6	1367.99	1.07	Plot	0.04	> 5 cm	Y	Y	BOTH	Cerrado	Tropical and subtropical grasslands, savannas, and shrublands	28.69	18.46	32.12	1
A6	-18.93	-48.065	Brazil	Prado-Junior et al. 2016	Dryad	881	1680	6	1354.05	1.24	Plot	0.04	> 5 cm	Y	Y	MURPHY_LUGO	Cerrado	Tropical and subtropical grasslands, savannas, and shrublands	15.05	1.45	48.75	0
A7	-18.86	-48.23	Brazil	Prado-Junior et al. 2016	Dryad	898	1757	6	1354.6	1.3	Plot	0.04	> 5 cm	Y	Y	MURPHY_LUGO	Cerrado	Tropical and subtropical grasslands, savannas, and shrublands	10	7	18.42	0
A8	-19.676	-48.034	Brazil	Prado-Junior et al. 2016	Dryad	757	1465	6	1368.24	1.07	Plot	0.04	> 5 cm	Y	Y	BOTH	Cerrado	Tropical and subtropical grasslands, savannas, and shrublands	16.4	14.95	21.46	1
Abaco	25.972274	-77.197373	Bahamas	Franklin et al. 2015	Franklin et al. 2018	12	1260	6	572.38	2.2	Cirucalr plots	0.0314	> 5 cm	Y	Y	BOTH	Bahamian pine mosaic	Tropical and subtropical coniferous forests	63.95	35.57	86.62	1
Abaco	25.975457	-77.197091	Bahamas	Franklin et al. 2015	Franklin et al. 2018	14	1268	6	572.45	2.21	Cirucalr plots	0.0314	> 5 cm	Y	Y	BOTH	Bahamian pine mosaic	Tropical and subtropical coniferous forests	72.4	35.57	89.05	1
Abaco	25.978984	-77.197035	Bahamas	Franklin et al. 2015	Franklin et al. 2018	14	1268	6	572.45	2.21	Cirucalr plots	0.0314	> 5 cm	Y	Y	BOTH	Bahamian pine mosaic	Tropical and subtropical coniferous forests	78.84	79.48	89.05	1
Abaco	25.98239	-77.197145	Bahamas	Franklin et al. 2015	Franklin et al. 2018	14	1268	6	572.45	2.21	Cirucalr plots	0.0314	> 5 cm	Y	Y	BOTH	Bahamian pine mosaic	Tropical and subtropical coniferous forests	83.47	79.48	89.05	1
Abaco	26.106236	-77.184519	Bahamas	Franklin et al. 2015	Franklin et al. 2018	15	1279	6	564.76	2.26	Cirucalr plots	0.0314	> 5 cm	Y	Y	BOTH	Bahamian pine mosaic	Tropical and subtropical coniferous forests	39.13	25.74	90.58	1
Abaco	26.106946	-77.18851	Bahamas	Franklin et al. 2015	Franklin et al. 2018	15	1279	6	564.76	2.26	Cirucalr plots	0.0314	> 5 cm	Y	Y	BOTH	Bahamian pine mosaic	Tropical and subtropical coniferous forests	61.36	25.74	90.58	1
Abaco	26.137289	-77.191612	Bahamas	Franklin et al. 2015	Franklin et al. 2018	14	1254	6	567.1	2.21	Cirucalr plots	0.0314	> 5 cm	Y	Y	BOTH	Bahamian-Antillean mangroves	Mangrove	21.26	1.88	61.73	1
Abaco	26.14194	-77.187367	Bahamas	Franklin et al. 2015	Franklin et al. 2018	10	1244	6	569.37	2.18	Cirucalr plots	0.0314	> 5 cm	Y	Y	BOTH	Bahamian-Antillean mangroves	Mangrove	6.29	0.04	1.88	0
Abaco	26.145403	-77.188245	Bahamas	Franklin et al. 2015	Franklin et al. 2018	10	1244	6	569.37	2.18	Cirucalr plots	0.0314	> 5 cm	Y	Y	BOTH	Bahamian-Antillean mangroves	Mangrove	3	0.04	9.84	1
Abaco	26.308939	-77.005716	Bahamas	Franklin et al. 2015	Franklin et al. 2018	17	1197	6	566.51	2.11	Cirucalr plots	0.0314	> 5 cm	Y	Y	BOTH	Bahamian pine mosaic	Tropical and subtropical coniferous forests	54.78	24.9	85.93	1
Abaco	26.315763	-77.005943	Bahamas	Franklin et al. 2015	Franklin et al. 2018	17	1197	6	566.51	2.11	Cirucalr plots	0.0314	> 5 cm	Y	Y	BOTH	Bahamian pine mosaic	Tropical and subtropical coniferous forests	59.17	56.55	85.93	1
Abaco	26.321049	-77.005059	Bahamas	Franklin et al. 2015	Franklin et al. 2018	13	1180	6	567.51	2.08	Cirucalr plots	0.0314	> 5 cm	Y	Y	BOTH	Bahamian pine mosaic	Tropical and subtropical coniferous forests	39.83	26.66	56.55	1
Abaco	26.366274	-77.005974	Bahamas	Franklin et al. 2015	Franklin et al. 2018	17	1196	6	568.44	2.1	Cirucalr plots	0.0314	> 5 cm	Y	Y	BOTH	Bahamian pine mosaic	Tropical and subtropical coniferous forests	56.92	69.18	85.12	1
Abaco	26.369427	-77.005776	Bahamas	Franklin et al. 2015	Franklin et al. 2018	15	1190	6	568.4	2.09	Cirucalr plots	0.0314	> 5 cm	Y	Y	BOTH	Bahamian pine mosaic	Tropical and subtropical coniferous forests	52.23	31.92	85.12	1
Abaco	26.371448	-77.007853	Bahamas	Franklin et al. 2015	Franklin et al. 2018	15	1190	6	568.4	2.09	Cirucalr plots	0.0314	> 5 cm	Y	Y	BOTH	Bahamian pine mosaic	Tropical and subtropical coniferous forests	43.16	0	85.12	1
Abaco	26.372474	-77.005175	Bahamas	Franklin et al. 2015	Franklin et al. 2018	15	1190	6	568.4	2.09	Cirucalr plots	0.0314	> 5 cm	Y	Y	BOTH	Bahamian pine mosaic	Tropical and subtropical coniferous forests	37.76	0	85.12	1
Abaco	26.373024	-77.007806	Bahamas	Franklin et al. 2015	Franklin et al. 2018	15	1190	6	568.4	2.09	Cirucalr plots	0.0314	> 5 cm	Y	Y	BOTH	Bahamian pine mosaic	Tropical and subtropical coniferous forests	34.84	0	69.18	1
Abaco	26.373027	-77.002569	Bahamas	Franklin et al. 2015	Franklin et al. 2018	15	1190	6	568.4	2.09	Cirucalr plots	0.0314	> 5 cm	Y	Y	BOTH	Bahamian pine mosaic	Tropical and subtropical coniferous forests	31.33	31.92	85.12	1
Abaco	26.375555	-77.005522	Bahamas	Franklin et al. 2015	Franklin et al. 2018	0	1154	6	569.68	2.03	Cirucalr plots	0.0314	> 5 cm	Y	Y	BOTH	Bahamian pine mosaic	Tropical and subtropical coniferous forests	22.43	0	31.92	1
Abaco	26.376406	-77.00412	Bahamas	Franklin et al. 2015	Franklin et al. 2018	0	1154	6	569.68	2.03	Cirucalr plots	0.0314	> 5 cm	Y	Y	BOTH	Bahamian pine mosaic	Tropical and subtropical coniferous forests	18.45	0	31.92	1
ACU.01	-15.25	-61.25	Bolivia	Dexter et al. 2015	Dexter et al. 2015	262	1407	6	1330.28	1.02	Plot	1	> 10 cm	y	y	BOTH	Chiquitano dry forests	Tropical and subtropical dry broadleaf forests	90.37	87.48	92.49	1
ACU.02	-15.25	-61.24	Bolivia	Dexter et al. 2015	Dexter et al. 2015	253	1373	6	1330.41	1.01	Plot	1	> 10 cm	y	y	BOTH	Chiquitano dry forests	Tropical and subtropical dry broadleaf forests	87.51	83.6	88.55	1
Alice Wainwright Park	25.7489	-80.204589	United States of America	Gillespie 2005	Franklin et al. 2018	5	1404	6	938.97	1.5	Gentry Tranects	0.1	> 2.5 cm	Y	Y	BOTH	South Florida rocklands	Tropical and subtropical moist broadleaf forests	7.73	1.07	17.51	1
Arasadikuppam	11.7	79.6	India	Anbarashan and Parthasarathy 2013	WoS, Google Scholar	65	1272	7	1463.79	0.87	Plot	0.2	> 10 cm	Y	Y	BOTH	East Deccan dry-evergreen forests	Tropical and subtropical dry broadleaf forests	0.16	0.14	0.18	1
Argentina	-24.75	-64.67	Argentina	Gentry 1995	Ibanez et al. 2018	1108	939	8	1205.97	0.77	Gentry Tranects	0.1	> 2.5 cm	Y	Y	FAO	Southern Andean Yungas	Tropical and subtropical moist broadleaf forests	94.52	94.02	95.33	1
Argentina	-24.67	-65.5	Argentina	Gentry 1995	Ibanez et al. 2018	1603	775	8	1210.83	0.64	Gentry Tranects	0.1	> 2.5 cm	Y	Y	FAO	Dry Chaco	Tropical and subtropical grasslands, savannas, and shrublands	55.3	36.98	71.16	1
Bajos del Arenal	15.736667	-96.258611	Mexico	Salas-Morales et al. 2020	Dryad	104	1070	8	1225.51	0.87	Gentry Tranects	0.1	> 2.5 cm	Y	Y	FAO	Southern Pacific dry forests	Tropical and subtropical dry broadleaf forests	26.29	25.27	30.26	1
Bauer Hammock Preserve	25.520075	-80.474494	United States of America	Gillespie 2005	Franklin et al. 2018	11	1512	6	950.59	1.59	Gentry Tranects	0.1	> 2.5 cm	Y	Y	MURPHY_LUGO	South Florida rocklands	Tropical and subtropical moist broadleaf forests	28.53	24.42	48.26	0
Benin	6.361	2.085	Benin	Hall J.B. (pers. comm.)	Fayolle et al. 2014	16	1134	7	1039.38	1.09	Plot	0.0625	> 10 cm	Y	N	BOTH	Guinean forest-savanna mosaic	Tropical and subtropical grasslands, savannas, and shrublands	4.95	1.77	1.77	1
Benin	6.96	2.13	Benin	Nansen et al. 2001	Fayolle et al. 2014	68	1100	6	1338.29	0.82	Plot	0.0225	> 2 cm	Y	Y	BOTH	Guinean forest-savanna mosaic	Tropical and subtropical grasslands, savannas, and shrublands	42.78	41.94	45.8	1
Benin	6.917	2.167	Benin	Paradis and Houngnon 1977	Fayolle et al. 2014	62	967	6	1319.45	0.73	Survey	> 1	NA	Y	N	BOTH	Guinean forest-savanna mosaic	Tropical and subtropical grasslands, savannas, and shrublands	31.35	30.92	32.13	1
Binafun	-9.652561	124.0225	Indonesia	Almulqu et al. 2018	WoS, Google Scholar	881	1383	6	1023.25	1.35	Plot	1	> 20 cm	Y	Y	BOTH	Timor and Wetar deciduous forests	Tropical and subtropical dry broadleaf forests	40.12	26.62	42.53	1
Bolivia	-18.33	-59.5	Bolivia	Gentry 1995	Ibanez et al. 2018	280	1334	5	1434.83	0.93	Gentry Tranects	0.1	> 2.5 cm	Y	Y	BOTH	Chiquitano dry forests	Tropical and subtropical dry broadleaf forests	93.97	87.41	98	1
Bolivia	-17.77	-63.07	Bolivia	Gentry 1995	Ibanez et al. 2018	392	1298	6	1355.83	0.96	Gentry Tranects	0.1	> 2.5 cm	Y	Y	BOTH	Chiquitano dry forests	Tropical and subtropical dry broadleaf forests	41.77	44.54	49.74	1
Bolivia	-14.57	-68.47	Bolivia	Gentry 1995	Ibanez et al. 2018	1129	940	8	1202.94	0.78	Gentry Tranects	0.1	> 2.5 cm	Y	Y	FAO	Bolivian Yungas	Tropical and subtropical moist broadleaf forests	73.33	77.58	77.58	1
Brazil	-6.88	-35.78	Brazil	Pereira et al. 2003	Ibanez et al. 2018	526	940	7	1427.51	0.66	Plot	1	> 2.86 cm	Y	Y	BOTH	Caatinga	Deserts and xeric shrublands	4.14	0.18	4.42	1
Caiman15-17	19.467028	-104.936783	Mexico	Suazo-Ortuno et al. 2018	Dryad	79	873	9	1357.96	0.64	Plot	1	NA	NA	NA	NEITHER	Jalisco dry forests	Tropical and subtropical dry broadleaf forests	39.03	25.24	48.34	0
Caiman8-10	19.478781	-104.933247	Mexico	Suazo-Ortuno et al. 2018	Dryad	153	935	9	1353.6	0.69	Plot	1	NA	NA	NA	FAO	Jalisco dry forests	Tropical and subtropical dry broadleaf forests	42.61	36.35	51.24	1
Cambodia1	12.92	105.61	Cambodia	Dexter et al. 2015	Dexter et al. 2015	79	1695	6	1340.45	1.27	Plot (many small plots combined)	0.5	> 10 cm	y	y	MURPHY_LUGO	Southeastern Indochina dry evergreen forests	Tropical and subtropical dry broadleaf forests	89.88	80.17	91.71	0
Cambodia5	13.45	105.61	Cambodia	Dexter et al. 2015	Dexter et al. 2015	124	1556	6	1337.68	1.15	Plot (many small plots combined)	0.5	> 10 cm	y	y	MURPHY_LUGO	Southeastern Indochina dry evergreen forests	Tropical and subtropical dry broadleaf forests	90.12	88.19	90.8	0
Cambodia6	13.44	105.53	Cambodia	Dexter et al. 2015	Dexter et al. 2015	127	1665	6	1337.79	1.25	Plot (many small plots combined)	0.6	> 10 cm	y	y	MURPHY_LUGO	Southeastern Indochina dry evergreen forests	Tropical and subtropical dry broadleaf forests	89.85	87.2	93.07	0
Castellows Hammock	25.559775	-80.448547	United States of America	Gillespie 2005	Franklin et al. 2018	12	1515	6	958.22	1.58	Gentry Tranects	0.1	> 2.5 cm	Y	Y	MURPHY_LUGO	South Florida rocklands	Tropical and subtropical moist broadleaf forests	19.97	7.29	41	0
Cat Island	24.645286	-75.734981	Bahamas	Daniels et al. 2016	Franklin et al. 2018	0	951	8	546.33	1.74	Cirucalr plots	0.0314	> 4 cm	Y	Y	FAO	-	Unclassified	1.69	0	4.25	1
Cat Island	24.649689	-75.733281	Bahamas	Daniels et al. 2016	Franklin et al. 2018	1	947	8	545.06	1.74	Cirucalr plots	0.0314	> 4 cm	Y	Y	FAO	Bahamian pine mosaic	Tropical and subtropical coniferous forests	6.97	0.31	4.25	1
Cat Island	24.653453	-75.735717	Bahamas	Daniels et al. 2016	Franklin et al. 2018	0	951	8	545.03	1.75	Cirucalr plots	0.0314	> 4 cm	Y	Y	FAO	Bahamian pine mosaic	Tropical and subtropical coniferous forests	14.2	2.78	28.37	1
Cat Island	24.654564	-75.733542	Bahamas	Daniels et al. 2016	Franklin et al. 2018	0	951	8	545.03	1.75	Cirucalr plots	0.0314	> 4 cm	Y	Y	FAO	Bahamian pine mosaic	Tropical and subtropical coniferous forests	18.97	2.78	45.93	1
Cat Island	24.659067	-75.733539	Bahamas	Daniels et al. 2016	Franklin et al. 2018	0	969	8	544.92	1.78	Cirucalr plots	0.0314	> 4 cm	Y	Y	FAO	Bahamian pine mosaic	Tropical and subtropical coniferous forests	31.93	28.37	45.93	1
Cat Island	24.659069	-75.737417	Bahamas	Daniels et al. 2016	Franklin et al. 2018	0	969	8	544.92	1.78	Cirucalr plots	0.0314	> 4 cm	Y	Y	FAO	Bahamian pine mosaic	Tropical and subtropical coniferous forests	27.5	0.91	28.37	1
Cat Island	24.663311	-75.693714	Bahamas	Daniels et al. 2016	Franklin et al. 2018	14	990	8	545.32	1.82	Cirucalr plots	0.0314	> 4 cm	Y	Y	BOTH	Bahamian pine mosaic	Tropical and subtropical coniferous forests	81.24	74.24	95.07	1
Cat Island	24.663314	-75.697617	Bahamas	Daniels et al. 2016	Franklin et al. 2018	14	990	8	545.32	1.82	Cirucalr plots	0.0314	> 4 cm	Y	Y	BOTH	Bahamian pine mosaic	Tropical and subtropical coniferous forests	76.93	58.16	95.07	1
Cat Island	24.663319	-75.689786	Bahamas	Daniels et al. 2016	Franklin et al. 2018	17	1018	7	544.51	1.87	Cirucalr plots	0.0314	> 4 cm	Y	Y	BOTH	Bahamian pine mosaic	Tropical and subtropical coniferous forests	85.44	74.24	95.07	1
Cat Island	24.663336	-75.733242	Bahamas	Daniels et al. 2016	Franklin et al. 2018	3	952	8	547.36	1.74	Cirucalr plots	0.0314	> 4 cm	Y	Y	FAO	Bahamian pine mosaic	Tropical and subtropical coniferous forests	44.32	28.11	76.22	1
Cat Island	24.663336	-75.729336	Bahamas	Daniels et al. 2016	Franklin et al. 2018	3	952	8	547.36	1.74	Cirucalr plots	0.0314	> 4 cm	Y	Y	FAO	Bahamian pine mosaic	Tropical and subtropical coniferous forests	40.36	28.11	45.93	1
Cat Island	24.663339	-75.73715	Bahamas	Daniels et al. 2016	Franklin et al. 2018	0	969	8	544.92	1.78	Cirucalr plots	0.0314	> 4 cm	Y	Y	FAO	Bahamian pine mosaic	Tropical and subtropical coniferous forests	46.52	28.37	76.22	1
Cat Island	24.663453	-75.741178	Bahamas	Daniels et al. 2016	Franklin et al. 2018	0	969	8	544.92	1.78	Cirucalr plots	0.0314	> 4 cm	Y	Y	FAO	Bahamian pine mosaic	Tropical and subtropical coniferous forests	45.63	0.91	82.93	1
Cat Island	24.667653	-75.685967	Bahamas	Daniels et al. 2016	Franklin et al. 2018	10	1020	7	548.94	1.86	Cirucalr plots	0.0314	> 4 cm	Y	Y	BOTH	Bahamian pine mosaic	Tropical and subtropical coniferous forests	88.9	92.51	95.07	1
Cat Island	24.667878	-75.689892	Bahamas	Daniels et al. 2016	Franklin et al. 2018	10	1020	7	548.94	1.86	Cirucalr plots	0.0314	> 4 cm	Y	Y	BOTH	Bahamian pine mosaic	Tropical and subtropical coniferous forests	89.7	92.51	95.07	1
Cat Island	24.6725	-75.686164	Bahamas	Daniels et al. 2016	Franklin et al. 2018	10	1020	7	548.94	1.86	Cirucalr plots	0.0314	> 4 cm	Y	Y	BOTH	Bahamian pine mosaic	Tropical and subtropical coniferous forests	86.77	71.23	95.07	1
Cat Island	24.672544	-75.757436	Bahamas	Daniels et al. 2016	Franklin et al. 2018	0	950	8	546.23	1.74	Cirucalr plots	0.0314	> 4 cm	Y	Y	FAO	Bahamian pine mosaic	Tropical and subtropical coniferous forests	23.38	18.16	46.76	1
Cat Island	24.672625	-75.745522	Bahamas	Daniels et al. 2016	Franklin et al. 2018	23	981	8	545.41	1.8	Cirucalr plots	0.0314	> 4 cm	Y	Y	FAO	Bahamian pine mosaic	Tropical and subtropical coniferous forests	54.88	30.36	82.93	1
Cat Island	24.672756	-75.749494	Bahamas	Daniels et al. 2016	Franklin et al. 2018	23	981	8	545.41	1.8	Cirucalr plots	0.0314	> 4 cm	Y	Y	FAO	Bahamian pine mosaic	Tropical and subtropical coniferous forests	46.37	18.16	82.93	1
Cat Island	24.672878	-75.753467	Bahamas	Daniels et al. 2016	Franklin et al. 2018	0	950	8	546.23	1.74	Cirucalr plots	0.0314	> 4 cm	Y	Y	FAO	Bahamian pine mosaic	Tropical and subtropical coniferous forests	36.98	18.16	82.93	1
Cat Island	24.676872	-75.682103	Bahamas	Daniels et al. 2016	Franklin et al. 2018	3	994	8	545.14	1.82	Cirucalr plots	0.0314	> 4 cm	Y	Y	FAO	Bahamian pine mosaic	Tropical and subtropical coniferous forests	60.14	71.23	71.23	1
Cat Island	24.676933	-75.741314	Bahamas	Daniels et al. 2016	Franklin et al. 2018	14	989	8	544.94	1.81	Cirucalr plots	0.0314	> 4 cm	Y	Y	FAO	-	Unclassified	41.16	30.36	46.9	1
Cat Island	24.676992	-75.749306	Bahamas	Daniels et al. 2016	Franklin et al. 2018	0	972	8	548.26	1.77	Cirucalr plots	0.0314	> 4 cm	Y	Y	FAO	-	Unclassified	29.43	18.16	30.36	1
Cat Island	24.677019	-75.761061	Bahamas	Daniels et al. 2016	Franklin et al. 2018	0	943	8	548.26	1.72	Cirucalr plots	0.0314	> 4 cm	Y	Y	FAO	-	Unclassified	8.89	2.84	18.16	1
Cat Island	24.677083	-75.686	Bahamas	Daniels et al. 2016	Franklin et al. 2018	10	1007	7	547.56	1.84	Cirucalr plots	0.0314	> 4 cm	Y	Y	BOTH	Bahamian pine mosaic	Tropical and subtropical coniferous forests	72.86	71.23	94.57	1
Cat Island	24.677108	-75.745311	Bahamas	Daniels et al. 2016	Franklin et al. 2018	0	972	8	548.26	1.77	Cirucalr plots	0.0314	> 4 cm	Y	Y	FAO	-	Unclassified	35.88	30.36	30.36	1
Cat Island	24.677133	-75.759064	Bahamas	Daniels et al. 2016	Franklin et al. 2018	0	943	8	548.26	1.72	Cirucalr plots	0.0314	> 4 cm	Y	Y	FAO	-	Unclassified	11.54	2.84	18.16	1
Cat Island	24.685797	-75.684186	Bahamas	Daniels et al. 2016	Franklin et al. 2018	0	982	8	545.85	1.8	Cirucalr plots	0.0314	> 4 cm	Y	Y	FAO	-	Unclassified	26.95	11.88	44.22	1
Cat Island	24.685808	-75.682208	Bahamas	Daniels et al. 2016	Franklin et al. 2018	0	972	8	545.85	1.78	Cirucalr plots	0.0314	> 4 cm	Y	Y	FAO	-	Unclassified	21.25	11.88	11.88	1
Cat Island	24.690439	-75.695572	Bahamas	Daniels et al. 2016	Franklin et al. 2018	5	984	8	544.45	1.81	Cirucalr plots	0.0314	> 4 cm	Y	Y	FAO	-	Unclassified	27.92	0.3	51.7	1
Cat Island	24.690444	-75.720972	Bahamas	Daniels et al. 2016	Franklin et al. 2018	0	962	8	548.22	1.76	Cirucalr plots	0.0314	> 4 cm	Y	Y	FAO	-	Unclassified	22.38	10.41	44.03	1
Cat Island	24.690503	-75.696842	Bahamas	Daniels et al. 2016	Franklin et al. 2018	5	984	8	544.45	1.81	Cirucalr plots	0.0314	> 4 cm	Y	Y	FAO	-	Unclassified	29	0.3	51.7	1
Cat Island	24.6935	-75.70989	Bahamas	Daniels et al. 2016	Franklin et al. 2018	3	964	8	544.99	1.77	Cirucalr plots	0.0314	> 4 cm	Y	Y	FAO	-	Unclassified	38.03	10.41	79.37	1
Chacalapa	15.9	-95.925833	Mexico	Salas-Morales et al. 2020	Dryad	252	758	8	1214.84	0.62	Gentry Tranects	0.1	> 2.5 cm	Y	Y	FAO	Southern Pacific dry forests	Tropical and subtropical dry broadleaf forests	38.37	32.33	45.52	1
Charles Deering Estate	25.621644	-80.307222	United States of America	Gillespie 2005	Franklin et al. 2018	11	1463	6	928.31	1.58	Gentry Tranects	0.1	> 2.5 cm	Y	Y	BOTH	South Florida rocklands	Tropical and subtropical moist broadleaf forests	37.28	30.99	83.31	1
Chikkamma Temple	11.6066	76.674258	India	Dattaraja et al. 2018	WoS, Google Scholar	892	1222	5	1379.95	0.88	Plot	1	> 1 cm	Y	Y	BOTH	South Western Ghats moist deciduous forests	Tropical and subtropical moist broadleaf forests	9.14	4.26	5.44	1
Circular Road	11.5915	76.590241	India	Dattaraja et al. 2018	WoS, Google Scholar	891	1300	5	1359.44	0.96	Plot	1	> 1 cm	Y	Y	BOTH	South Western Ghats moist deciduous forests	Tropical and subtropical moist broadleaf forests	44.14	42.22	45.67	1
Colombia	4.92	-74.83	Colombia	Gentry 1995	Ibanez et al. 2018	304	1838	3	1432.16	1.28	Gentry Tranects	0.1	> 2.5 cm	Y	Y	NEITHER	Magdalena Valley dry forests	Tropical and subtropical dry broadleaf forests	70.17	70.61	72.81	0
Colombia	9.97	-75.17	Colombia	Gentry 1995	Ibanez et al. 2018	186	1325	5	1169.92	1.13	Gentry Tranects	0.1	> 2.5 cm	Y	Y	BOTH	Magdalena-Urab��_��__ moist forests	Tropical and subtropical moist broadleaf forests	60.49	45.55	60.11	1
Colombia	10.8	-75.25	Colombia	Gentry 1995	Ibanez et al. 2018	10	855	8	988.19	0.86	Gentry Tranects	0.1	> 2.5 cm	Y	Y	FAO	Guajira-Barranquilla xeric scrub	Deserts and xeric shrublands	1.21	0.15	0.84	1
Colombia	11.33	-74.03	Colombia	Gentry 1995	Ibanez et al. 2018	268	1768	5	972.74	1.82	Gentry Tranects	0.1	> 2.5 cm	Y	Y	MURPHY_LUGO	Guajira-Barranquilla xeric scrub	Deserts and xeric shrublands	95.46	92.52	97.23	0
Costa Rica (Palo Verde)	10.345311	-85.331161	Costa Rica	Gillespie et al. 2000	Ibanez et al. 2018	32	1897	5	991.71	1.91	Gentry Tranects	0.1	> 2.5 cm	Y	Y	MURPHY_LUGO	Central American dry forests	Tropical and subtropical dry broadleaf forests	37.94	1.36	68.33	0
Costa Rica (Santa Rosa)	10.838053	-85.612428	Costa Rica	Gillespie et al. 2000	Ibanez et al. 2018	295	2214	5	920.04	2.41	Gentry Tranects	0.1	> 2.5 cm	Y	Y	NEITHER	Central American dry forests	Tropical and subtropical dry broadleaf forests	73.2	72.18	82.79	0
Crocodile Lake National Wildlife Refuge	25.241364	-80.319547	United States of America	Gillespie 2005	Franklin et al. 2018	9	1405	6	793.43	1.77	Gentry Tranects	0.1	> 2.5 cm	Y	Y	BOTH	-	Unclassified	76.56	71.72	88.17	1
CRP.01	-14.54	-61.5	Bolivia	Dexter et al. 2015	Dexter et al. 2015	285	1941	5	1297.67	1.49	Plot	1	> 10 cm	y	y	MURPHY_LUGO	Chiquitano dry forests	Tropical and subtropical dry broadleaf forests	78.09	72.22	74.5	0
CRP.02	-14.54	-61.5	Bolivia	Dexter et al. 2015	Dexter et al. 2015	285	1941	5	1297.67	1.49	Plot	1	> 10 cm	y	y	MURPHY_LUGO	Chiquitano dry forests	Tropical and subtropical dry broadleaf forests	78.09	72.22	74.5	0
Curry Hammock	24.748453	-80.986944	United States of America	Gillespie 2005	Franklin et al. 2018	6	1070	8	723.83	1.48	Gentry Tranects	0.1	> 2.5 cm	Y	Y	FAO	South Florida rocklands	Tropical and subtropical moist broadleaf forests	20.44	13.21	29.11	1
Doddagatti	11.6302	76.524141	India	Dattaraja et al. 2018	WoS, Google Scholar	1020	1712	5	1325.47	1.29	Plot	1	> 1 cm	Y	Y	MURPHY_LUGO	South Western Ghats moist deciduous forests	Tropical and subtropical moist broadleaf forests	37.28	31.78	39.41	0
Dominican Republic	18.271111	-70.908056	Dominican Rep	Garcia et al. 2007	Franklin et al. 2018	0	1029	7	1217.38	0.85	Transects	0.01	> 5 cm	Y	Y	BOTH	Hispaniolan dry forests	Tropical and subtropical dry broadleaf forests	30.91	11.05	65.56	1
Dominican Republic	18.271389	-70.909722	Dominican Rep	Garcia et al. 2007	Franklin et al. 2018	0	1130	7	1220.72	0.93	Transects	0.01	> 5 cm	Y	Y	BOTH	Hispaniolan dry forests	Tropical and subtropical dry broadleaf forests	36.67	3.74	65.56	1
Dominican Republic	18.274167	-70.913889	Dominican Rep	Garcia et al. 2007	Franklin et al. 2018	0	1130	7	1220.72	0.93	Transects	0.01	> 5 cm	Y	Y	BOTH	Hispaniolan dry forests	Tropical and subtropical dry broadleaf forests	59.27	65.56	66.78	1
Dominican Republic	18.289722	-70.984167	Dominican Rep	Garcia et al. 2007	Franklin et al. 2018	0	709	10	1239.57	0.57	Transects	0.01	> 5 cm	Y	Y	NEITHER	-	Unclassified	42.39	30.42	30.42	0
Dominican Republic	18.291111	-70.885	Dominican Rep	Garcia et al. 2007	Franklin et al. 2018	0	1024	7	1223.28	0.84	Transects	0.01	> 5 cm	Y	Y	BOTH	Hispaniolan dry forests	Tropical and subtropical dry broadleaf forests	19.75	13.2	13.2	1
Dominican Republic	18.292778	-70.885278	Dominican Rep	Garcia et al. 2007	Franklin et al. 2018	48	1093	7	1220.32	0.89	Transects	0.01	> 5 cm	Y	Y	BOTH	Hispaniolan dry forests	Tropical and subtropical dry broadleaf forests	25.19	13.2	54.31	1
Dominican Republic	18.293056	-70.8875	Dominican Rep	Garcia et al. 2007	Franklin et al. 2018	48	1093	7	1220.32	0.89	Transects	0.01	> 5 cm	Y	Y	BOTH	Hispaniolan dry forests	Tropical and subtropical dry broadleaf forests	34.75	13.2	54.31	1
Dominican Republic	18.3	-70.983333	Dominican Rep	Garcia et al. 2007	Franklin et al. 2018	314	807	8	1196.98	0.65	Transects	0.01	> 5 cm	Y	Y	FAO	Hispaniolan dry forests	Tropical and subtropical dry broadleaf forests	85.12	97.1	98.48	0
Dominican Republic	18.300556	-70.895	Dominican Rep	Garcia et al. 2007	Franklin et al. 2018	141	1197	7	1210.41	0.99	Transects	0.01	> 5 cm	Y	Y	BOTH	Hispaniolan dry forests	Tropical and subtropical dry broadleaf forests	60.33	41.7	63.59	1
Dominican Republic	18.312222	-70.897778	Dominican Rep	Garcia et al. 2007	Franklin et al. 2018	106	1186	7	1221.92	0.97	Transects	0.01	> 5 cm	Y	Y	BOTH	Hispaniolan dry forests	Tropical and subtropical dry broadleaf forests	45.74	32.52	41.7	1
Dominican Republic	18.314167	-70.99	Dominican Rep	Garcia et al. 2007	Franklin et al. 2018	327	783	9	1200.05	0.65	Transects	0.01	> 5 cm	Y	Y	FAO	Hispaniolan dry forests	Tropical and subtropical dry broadleaf forests	92	90.53	97.58	1
Dominican Republic	18.316667	-70.990278	Dominican Rep	Garcia et al. 2007	Franklin et al. 2018	509	826	8	1171.45	0.71	Transects	0.01	> 5 cm	Y	Y	FAO	Hispaniolan dry forests	Tropical and subtropical dry broadleaf forests	91.68	90.53	97.58	1
Dominican Republic	18.317778	-70.991944	Dominican Rep	Garcia et al. 2007	Franklin et al. 2018	317	762	9	1206.85	0.63	Transects	0.01	> 5 cm	Y	Y	FAO	Hispaniolan dry forests	Tropical and subtropical dry broadleaf forests	89.88	90.53	97.58	1
Dominican Republic	18.32	-70.921667	Dominican Rep	Garcia et al. 2007	Franklin et al. 2018	332	1241	7	1191.67	1.04	Transects	0.01	> 5 cm	Y	Y	BOTH	Hispaniolan dry forests	Tropical and subtropical dry broadleaf forests	81.73	83.06	87.6	1
Dominican Republic	18.321944	-70.911944	Dominican Rep	Garcia et al. 2007	Franklin et al. 2018	260	1227	7	1204.23	1.02	Transects	0.01	> 5 cm	Y	Y	BOTH	Hispaniolan dry forests	Tropical and subtropical dry broadleaf forests	59.48	47.38	76.98	1
Dominican Republic	18.323056	-70.978889	Dominican Rep	Garcia et al. 2007	Franklin et al. 2018	647	938	8	1148.46	0.82	Transects	0.01	> 5 cm	Y	Y	BOTH	Hispaniolan dry forests	Tropical and subtropical dry broadleaf forests	93.89	91.78	96.26	1
Dominican Republic	18.325556	-70.991944	Dominican Rep	Garcia et al. 2007	Franklin et al. 2018	487	809	8	1183.67	0.69	Transects	0.01	> 5 cm	Y	Y	FAO	Hispaniolan dry forests	Tropical and subtropical dry broadleaf forests	84.58	74.35	92.95	1
Dominican Republic	18.327778	-70.915	Dominican Rep	Garcia et al. 2007	Franklin et al. 2018	248	1213	7	1210.82	1	Transects	0.01	> 5 cm	Y	Y	BOTH	Hispaniolan dry forests	Tropical and subtropical dry broadleaf forests	67.04	47.38	87.6	1
Dominican Republic	18.329167	-70.992778	Dominican Rep	Garcia et al. 2007	Franklin et al. 2018	487	809	8	1183.67	0.69	Transects	0.01	> 5 cm	Y	Y	FAO	Hispaniolan dry forests	Tropical and subtropical dry broadleaf forests	84.71	74.35	92.95	1
Dominican Republic	18.329167	-70.916111	Dominican Rep	Garcia et al. 2007	Franklin et al. 2018	248	1213	7	1210.82	1	Transects	0.01	> 5 cm	Y	Y	BOTH	Hispaniolan dry forests	Tropical and subtropical dry broadleaf forests	70.37	47.38	87.6	1
Dominican Republic	18.331389	-70.916111	Dominican Rep	Garcia et al. 2007	Franklin et al. 2018	248	1213	7	1210.82	1	Transects	0.01	> 5 cm	Y	Y	BOTH	Hispaniolan dry forests	Tropical and subtropical dry broadleaf forests	73.45	47.38	86.01	1
Dominican Republic	18.3425	-70.926667	Dominican Rep	Garcia et al. 2007	Franklin et al. 2018	366	1228	7	1200.85	1.02	Transects	0.01	> 5 cm	Y	Y	BOTH	Hispaniolan dry forests	Tropical and subtropical dry broadleaf forests	85.51	85.96	86.44	1
Dominican Republic	18.349167	-70.934722	Dominican Rep	Garcia et al. 2007	Franklin et al. 2018	463	1249	7	1185.88	1.05	Transects	0.01	> 5 cm	Y	Y	BOTH	Hispaniolan dry forests	Tropical and subtropical dry broadleaf forests	85.43	81.01	91.36	1
Dominican Republic	18.35	-70.936667	Dominican Rep	Garcia et al. 2007	Franklin et al. 2018	505	1248	7	1183.27	1.05	Transects	0.01	> 5 cm	Y	Y	BOTH	Hispaniolan dry forests	Tropical and subtropical dry broadleaf forests	86.22	81.01	91.36	1
Dominican Republic	18.359444	-71.11	Dominican Rep	Garcia et al. 2007	Franklin et al. 2018	134	640	10	1275.71	0.5	Transects	0.01	> 5 cm	Y	Y	NEITHER	Hispaniolan dry forests	Tropical and subtropical dry broadleaf forests	10.51	10.34	13.69	0
Dominican Republic	18.366667	-70.925	Dominican Rep	Garcia et al. 2007	Franklin et al. 2018	314	1202	7	1223.59	0.98	Transects	0.01	> 5 cm	Y	Y	BOTH	Hispaniolan dry forests	Tropical and subtropical dry broadleaf forests	53.83	40.3	56.32	1
Dominican Republic	18.368889	-70.9225	Dominican Rep	Garcia et al. 2007	Franklin et al. 2018	314	1202	7	1223.59	0.98	Transects	0.01	> 5 cm	Y	Y	BOTH	Hispaniolan dry forests	Tropical and subtropical dry broadleaf forests	47.85	40.3	56.32	1
Dominican Republic	18.370556	-70.893889	Dominican Rep	Garcia et al. 2007	Franklin et al. 2018	135	1129	7	1250.91	0.9	Transects	0.01	> 5 cm	Y	Y	BOTH	Hispaniolan dry forests	Tropical and subtropical dry broadleaf forests	45.08	49.37	49.37	1
Dominican Republic	18.3725	-70.938611	Dominican Rep	Garcia et al. 2007	Franklin et al. 2018	492	1238	7	1194.5	1.04	Transects	0.01	> 5 cm	Y	Y	BOTH	Hispaniolan dry forests	Tropical and subtropical dry broadleaf forests	70.27	58.28	85.76	1
Dominican Republic	18.385556	-70.946944	Dominican Rep	Garcia et al. 2007	Franklin et al. 2018	338	1189	7	1231.78	0.96	Transects	0.01	> 5 cm	Y	Y	BOTH	Hispaniolan dry forests	Tropical and subtropical dry broadleaf forests	77.76	77.4	82.22	1
Dominican Republic	18.389722	-70.961944	Dominican Rep	Garcia et al. 2007	Franklin et al. 2018	515	1222	7	1202.91	1.01	Transects	0.01	> 5 cm	Y	Y	BOTH	Hispaniolan dry forests	Tropical and subtropical dry broadleaf forests	77.85	83.27	83.91	1
Dominican Republic	18.390278	-70.9675	Dominican Rep	Garcia et al. 2007	Franklin et al. 2018	694	1240	7	1172.47	1.06	Transects	0.01	> 5 cm	Y	Y	BOTH	Hispaniolan dry forests	Tropical and subtropical dry broadleaf forests	78.89	60.47	83.91	1
Dominican Republic	18.396944	-70.983889	Dominican Rep	Garcia et al. 2007	Franklin et al. 2018	662	1210	7	1184.66	1.02	Transects	0.01	> 5 cm	Y	Y	BOTH	Hispaniolan dry forests	Tropical and subtropical dry broadleaf forests	67.35	66.86	67.22	1
Dominican Republic	18.398889	-70.990556	Dominican Rep	Garcia et al. 2007	Franklin et al. 2018	662	1210	7	1184.66	1.02	Transects	0.01	> 5 cm	Y	Y	BOTH	Hispaniolan dry forests	Tropical and subtropical dry broadleaf forests	71.17	66.86	77.05	1
Dominican Republic	18.4	-70.995833	Dominican Rep	Garcia et al. 2007	Franklin et al. 2018	472	1166	7	1222.79	1.02	Transects	0.01	> 5 cm	Y	Y	BOTH	Hispaniolan dry forests	Tropical and subtropical dry broadleaf forests	70.05	60.64	77.05	1
Dominican Republic	18.406111	-70.039722	Dominican Rep	Garcia et al. 2007	Franklin et al. 2018	29	1614	5	1152.13	1.4	Transects	0.01	> 5 cm	Y	Y	MURPHY_LUGO	Hispaniolan moist forests	Tropical and subtropical moist broadleaf forests	29.43	1.51	44.32	0
Dominican Republic	18.419444	-71.063333	Dominican Rep	Garcia et al. 2007	Franklin et al. 2018	349	835	9	1258.39	0.66	Transects	0.01	> 5 cm	Y	Y	NEITHER	Hispaniolan dry forests	Tropical and subtropical dry broadleaf forests	14.41	0.78	26.58	1
Ecuador	-1.6	-80.7	Ecuador	Gentry 1995	Ibanez et al. 2018	636	750	8	866.89	0.83	Gentry Tranects	0.1	> 2.5 cm	Y	Y	FAO	Ecuadorian dry forests	Tropical and subtropical dry broadleaf forests	97.86	98.18	98.25	1
Ecuador	-2.75	-80.05	Ecuador	Josse and Balslev 1994	Ibanez et al. 2018	32	811	8	1168.37	0.69	Plot	1	> 5 cm	Y	Y	FAO	Ecuadorian dry forests	Tropical and subtropical dry broadleaf forests	34.79	18.8	57.53	1
Ecuador	-1.43	-80.68	Ecuador	Josse and Balslev 1994	Ibanez et al. 2018	541	667	8	897.09	0.74	Plot	1	> 5 cm	Y	Y	FAO	Ecuadorian dry forests	Tropical and subtropical dry broadleaf forests	61.15	67.65	76.86	1
El Chorro	15.875278	-96.004722	Mexico	Salas-Morales et al. 2020	Dryad	123	746	8	1241.19	0.6	Gentry Tranects	0.1	> 2.5 cm	Y	Y	FAO	Southern Pacific dry forests	Tropical and subtropical dry broadleaf forests	24.74	22.32	26.34	1
El Guayac?n	15.964722	-95.712222	Mexico	Salas-Morales et al. 2020	Dryad	130	598	10	1218.2	0.49	Gentry Tranects	0.1	> 2.5 cm	Y	Y	NEITHER	Southern Pacific dry forests	Tropical and subtropical dry broadleaf forests	29.18	36.17	37.24	0
El Porvenir	15.992778	-95.736667	Mexico	Salas-Morales et al. 2020	Dryad	142	599	10	1242.86	0.48	Gentry Tranects	0.1	> 2.5 cm	Y	Y	FAO	Southern Pacific dry forests	Tropical and subtropical dry broadleaf forests	26.08	16.6	31.84	0
Eleuthera	24.617944	-76.151708	Bahamas	Daniels et al. 2016	Franklin et al. 2018	0	1023	7	548.85	1.86	Cirucalr plots	0.0314	> 4 cm	Y	Y	BOTH	-	Unclassified	15.38	0.04	42.46	1
Eleuthera	24.618139	-76.157139	Bahamas	Daniels et al. 2016	Franklin et al. 2018	0	1023	7	548.85	1.86	Cirucalr plots	0.0314	> 4 cm	Y	Y	BOTH	-	Unclassified	14.32	0	42.46	1
Eleuthera	24.618153	-76.155689	Bahamas	Daniels et al. 2016	Franklin et al. 2018	0	1023	7	548.85	1.86	Cirucalr plots	0.0314	> 4 cm	Y	Y	BOTH	-	Unclassified	15.53	0	42.46	1
Eleuthera	24.618153	-76.145811	Bahamas	Daniels et al. 2016	Franklin et al. 2018	0	1012	7	548.85	1.84	Cirucalr plots	0.0314	> 4 cm	Y	Y	BOTH	-	Unclassified	8.84	0	42.46	1
Eleuthera	24.618156	-76.147772	Bahamas	Daniels et al. 2016	Franklin et al. 2018	0	1012	7	548.85	1.84	Cirucalr plots	0.0314	> 4 cm	Y	Y	BOTH	-	Unclassified	11.77	0	42.46	1
Eleuthera	24.622647	-76.157917	Bahamas	Daniels et al. 2016	Franklin et al. 2018	0	1023	7	548.85	1.86	Cirucalr plots	0.0314	> 4 cm	Y	Y	BOTH	-	Unclassified	28.81	30	30	1
Eleuthera	24.622694	-76.161911	Bahamas	Daniels et al. 2016	Franklin et al. 2018	0	1021	7	548.85	1.86	Cirucalr plots	0.0314	> 4 cm	Y	Y	BOTH	-	Unclassified	21.92	0.46	30	1
Eleuthera	24.622694	-76.147972	Bahamas	Daniels et al. 2016	Franklin et al. 2018	0	1012	7	548.85	1.84	Cirucalr plots	0.0314	> 4 cm	Y	Y	BOTH	-	Unclassified	21.21	0	42.46	1
Eleuthera	24.622722	-76.145917	Bahamas	Daniels et al. 2016	Franklin et al. 2018	0	1012	7	548.85	1.84	Cirucalr plots	0.0314	> 4 cm	Y	Y	BOTH	-	Unclassified	16.67	0	42.46	1
Eleuthera	24.627	-76.1565	Bahamas	Daniels et al. 2016	Franklin et al. 2018	13	1043	7	549.21	1.9	Cirucalr plots	0.0314	> 4 cm	Y	Y	BOTH	-	Unclassified	48.82	30	87.62	1
Eleuthera	24.627194	-76.148417	Bahamas	Daniels et al. 2016	Franklin et al. 2018	0	1022	7	547.61	1.87	Cirucalr plots	0.0314	> 4 cm	Y	Y	BOTH	Bahamian pine mosaic	Tropical and subtropical coniferous forests	30.9	0	44.78	1
Eleuthera	24.627228	-76.164325	Bahamas	Daniels et al. 2016	Franklin et al. 2018	14	1043	7	549.21	1.9	Cirucalr plots	0.0314	> 4 cm	Y	Y	BOTH	-	Unclassified	31.96	0.46	87.62	1
Eleuthera	24.627236	-76.168294	Bahamas	Daniels et al. 2016	Franklin et al. 2018	0	1006	7	548.77	1.83	Cirucalr plots	0.0314	> 4 cm	Y	Y	BOTH	-	Unclassified	17.33	0.46	23.13	1
Eleuthera	24.627278	-76.150444	Bahamas	Daniels et al. 2016	Franklin et al. 2018	13	1043	7	549.21	1.9	Cirucalr plots	0.0314	> 4 cm	Y	Y	BOTH	Bahamian pine mosaic	Tropical and subtropical coniferous forests	37.81	42.46	44.78	1
Eleuthera	24.627306	-76.146472	Bahamas	Daniels et al. 2016	Franklin et al. 2018	0	1022	7	547.61	1.87	Cirucalr plots	0.0314	> 4 cm	Y	Y	BOTH	-	Unclassified	23.95	0	44.78	1
Eleuthera	24.628692	-76.160811	Bahamas	Daniels et al. 2016	Franklin et al. 2018	14	1043	7	549.21	1.9	Cirucalr plots	0.0314	> 4 cm	Y	Y	BOTH	-	Unclassified	47.76	30	87.62	1
Eleuthera	24.629064	-76.157553	Bahamas	Daniels et al. 2016	Franklin et al. 2018	13	1043	7	549.21	1.9	Cirucalr plots	0.0314	> 4 cm	Y	Y	BOTH	Bahamian pine mosaic	Tropical and subtropical coniferous forests	53.99	30	87.62	1
Eleuthera	24.630833	-76.161083	Bahamas	Daniels et al. 2016	Franklin et al. 2018	14	1043	7	549.21	1.9	Cirucalr plots	0.0314	> 4 cm	Y	Y	BOTH	Bahamian pine mosaic	Tropical and subtropical coniferous forests	53.99	23.13	87.62	1
Eleuthera	24.630839	-76.156936	Bahamas	Daniels et al. 2016	Franklin et al. 2018	13	1043	7	549.21	1.9	Cirucalr plots	0.0314	> 4 cm	Y	Y	BOTH	Bahamian pine mosaic	Tropical and subtropical coniferous forests	59.36	30	87.62	1
Eleuthera	24.630917	-76.149083	Bahamas	Daniels et al. 2016	Franklin et al. 2018	0	1022	7	547.61	1.87	Cirucalr plots	0.0314	> 4 cm	Y	Y	BOTH	Bahamian pine mosaic	Tropical and subtropical coniferous forests	37.09	42.46	44.78	1
Eleuthera	24.630944	-76.171106	Bahamas	Daniels et al. 2016	Franklin et al. 2018	0	1006	7	548.77	1.83	Cirucalr plots	0.0314	> 4 cm	Y	Y	BOTH	-	Unclassified	13.41	0	23.13	1
Eleuthera	24.630944	-76.15515	Bahamas	Daniels et al. 2016	Franklin et al. 2018	13	1043	7	549.21	1.9	Cirucalr plots	0.0314	> 4 cm	Y	Y	BOTH	Bahamian pine mosaic	Tropical and subtropical coniferous forests	59.06	30	87.62	1
Eleuthera	24.630947	-76.163172	Bahamas	Daniels et al. 2016	Franklin et al. 2018	14	1043	7	549.21	1.9	Cirucalr plots	0.0314	> 4 cm	Y	Y	BOTH	Bahamian pine mosaic	Tropical and subtropical coniferous forests	48.44	23.13	87.62	1
Eleuthera	24.632972	-76.155886	Bahamas	Daniels et al. 2016	Franklin et al. 2018	13	1043	7	549.21	1.9	Cirucalr plots	0.0314	> 4 cm	Y	Y	BOTH	Bahamian pine mosaic	Tropical and subtropical coniferous forests	65.14	44.78	87.62	1
Eleuthera	24.635417	-76.158056	Bahamas	Daniels et al. 2016	Franklin et al. 2018	0	1051	7	547.71	1.92	Cirucalr plots	0.0314	> 4 cm	Y	Y	BOTH	Bahamian pine mosaic	Tropical and subtropical coniferous forests	72.67	44.78	90.42	1
Eleuthera	24.635444	-76.150167	Bahamas	Daniels et al. 2016	Franklin et al. 2018	0	1051	7	547.71	1.92	Cirucalr plots	0.0314	> 4 cm	Y	Y	BOTH	Bahamian pine mosaic	Tropical and subtropical coniferous forests	47.18	44.78	60.8	1
Eleuthera	24.639747	-76.153075	Bahamas	Daniels et al. 2016	Franklin et al. 2018	0	1051	7	547.71	1.92	Cirucalr plots	0.0314	> 4 cm	Y	Y	BOTH	Bahamian pine mosaic	Tropical and subtropical coniferous forests	64.75	60.8	90.42	1
Eleuthera	24.640028	-76.151944	Bahamas	Daniels et al. 2016	Franklin et al. 2018	0	1051	7	547.71	1.92	Cirucalr plots	0.0314	> 4 cm	Y	Y	BOTH	Bahamian pine mosaic	Tropical and subtropical coniferous forests	57.71	60.8	90.42	1
Eleuthera	24.641869	-76.157994	Bahamas	Daniels et al. 2016	Franklin et al. 2018	7	1052	7	550.31	1.91	Cirucalr plots	0.0314	> 4 cm	Y	Y	BOTH	Bahamian pine mosaic	Tropical and subtropical coniferous forests	75.43	90.42	90.42	1
Eleuthera	24.642483	-76.158317	Bahamas	Daniels et al. 2016	Franklin et al. 2018	7	1052	7	550.31	1.91	Cirucalr plots	0.0314	> 4 cm	Y	Y	BOTH	Bahamian pine mosaic	Tropical and subtropical coniferous forests	75.58	90.42	90.44	1
Eleuthera	24.642647	-76.152525	Bahamas	Daniels et al. 2016	Franklin et al. 2018	7	1052	7	550.31	1.91	Cirucalr plots	0.0314	> 4 cm	Y	Y	BOTH	Bahamian pine mosaic	Tropical and subtropical coniferous forests	57.49	15.2	90.42	1
Eleuthera	25.131068	-76.141876	Bahamas	Franklin et al. 2015	Franklin et al. 2018	16	1100	7	550.6	2	Cirucalr plots	0.0314	> 5 cm	Y	Y	BOTH	Bahamian pine mosaic	Tropical and subtropical coniferous forests	40.97	27.88	49.65	1
Eleuthera	25.132419	-76.138971	Bahamas	Franklin et al. 2015	Franklin et al. 2018	6	1100	7	552.08	1.99	Cirucalr plots	0.0314	> 5 cm	Y	Y	BOTH	Bahamian pine mosaic	Tropical and subtropical coniferous forests	34.09	7.44	49.65	1
Eleuthera	25.175533	-76.212633	Bahamas	Franklin et al. 2015	Franklin et al. 2018	28	1107	7	550.64	2.01	Cirucalr plots	0.0314	> 5 cm	Y	Y	BOTH	Bahamian pine mosaic	Tropical and subtropical coniferous forests	71.72	61.88	77.43	1
Eleuthera	25.175717	-76.212433	Bahamas	Franklin et al. 2015	Franklin et al. 2018	28	1107	7	550.64	2.01	Cirucalr plots	0.0314	> 5 cm	Y	Y	BOTH	Bahamian pine mosaic	Tropical and subtropical coniferous forests	71.95	61.88	77.43	1
Elliot Key/ Biscayne NP	25.442042	-80.198486	United States of America	Gillespie 2005	Franklin et al. 2018	5	1403	6	822.81	1.7	Gentry Tranects	0.1	> 2.5 cm	Y	Y	BOTH	South Florida rocklands	Tropical and subtropical moist broadleaf forests	28.52	24.82	34.51	1
Everglades Campground	25.400097	-80.660461	United States of America	Gillespie 2005	Franklin et al. 2018	7	1431	6	970.11	1.48	Gentry Tranects	0.1	> 2.5 cm	Y	Y	BOTH	Everglades	Flooded grasslands and savannas	31.68	21.88	41.02	1
Everglades Palm Vista	25.38305	-80.612069	United States of America	Gillespie 2005	Franklin et al. 2018	8	1442	6	946.55	1.52	Gentry Tranects	0.1	> 2.5 cm	Y	Y	BOTH	South Florida rocklands	Tropical and subtropical moist broadleaf forests	40.36	8.47	78.95	1
Everglades Rattle Snake	25.398253	-80.618103	United States of America	Gillespie 2005	Franklin et al. 2018	9	1457	6	954.15	1.53	Gentry Tranects	0.1	> 2.5 cm	Y	Y	BOTH	South Florida rocklands	Tropical and subtropical moist broadleaf forests	35.48	10.66	66.19	1
Fiji (Macuata)	-17.354139	178.032022	Fiji	Gillespie et al. 2013	Ibanez et al. 2018	103	2007	4	740.4	2.71	Gentry Tranects	0.1	> 2.5 cm	Y	Y	MURPHY_LUGO	Fiji tropical dry forests	Tropical and subtropical dry broadleaf forests	8.68	5.91	16.54	0
Fiji (Monu)	-17.598606	177.043936	Fiji	Gillespie et al. 2013	Ibanez et al. 2018	0	1911	6	705.54	2.66	Gentry Tranects	0.1	> 2.5 cm	Y	Y	MURPHY_LUGO	-	Unclassified	0.16	0	0.32	0
Fiji (Nanuya Balavu)	-17.176786	177.182553	Fiji	Gillespie et al. 2013	Ibanez et al. 2018	4	-	-	-	-	Gentry Tranects	0.1	> 2.5 cm	Y	Y	NEITHER	-	Unclassified	2.76	0.02	7.41	0
Fiji (Naviti)	-17.154631	177.193656	Fiji	Gillespie et al. 2013	Ibanez et al. 2018	104	2022	5	660.87	3.03	Gentry Tranects	0.1	> 2.5 cm	Y	Y	NEITHER	Fiji tropical moist forests	Tropical and subtropical moist broadleaf forests	38.74	16.38	45.77	0
Fiji (Sawa-I-Lau)	-16.850521	177.469322	Fiji	Gillespie et al. 2013	Ibanez et al. 2018	7	1830	6	656.31	2.75	Gentry Tranects	0.1	> 2.5 cm	Y	Y	MURPHY_LUGO	-	Unclassified	24.68	19.36	43.07	0
Fiji (Tavewa)	-16.922564	177.362894	Fiji	Gillespie et al. 2013	Ibanez et al. 2018	0	1729	6	661.52	2.61	Gentry Tranects	0.1	> 2.5 cm	Y	Y	MURPHY_LUGO	-	Unclassified	8.85	0	26.81	0
Fiji (Vatia, Viti Levu)	-17.390053	177.813319	Fiji	Gillespie et al. 2013	Ibanez et al. 2018	28	2235	4	761.57	2.93	Gentry Tranects	0.1	> 2.5 cm	Y	Y	NEITHER	Fiji tropical dry forests	Tropical and subtropical dry broadleaf forests	52.95	41.52	91.83	0
Fiji (Yadua Taba)	-16.838389	178.279261	Fiji	Gillespie et al. 2013	Ibanez et al. 2018	69	2483	2	700	3.54	Gentry Tranects	0.1	> 2.5 cm	Y	Y	NEITHER	Fiji tropical moist forests	Tropical and subtropical moist broadleaf forests	53.07	39.72	61.38	0
Fiji (Yanuca, Viti Levu)	-18.149161	177.438	Fiji	Gillespie et al. 2013	Ibanez et al. 2018	22	1895	4	806.56	2.35	Gentry Tranects	0.1	> 2.5 cm	Y	Y	MURPHY_LUGO	-	Unclassified	53	26.56	78.88	0
French Polynesia (Eiaone, Hiva Oa)	-9.743175	-138.907892	French Polynesia	Gillespie et al. 2013	Ibanez et al. 2018	43	1955	1	537.89	3.64	Gentry Tranects	0.1	> 2.5 cm	Y	Y	NEITHER	Marquesas tropical moist forests	Tropical and subtropical moist broadleaf forests	NA	NA	NA	0
French Polynesia (Hakaui, Nuku Hiva)	-8.929803	-140.174261	French Polynesia	Gillespie et al. 2013	Ibanez et al. 2018	117	1636	3	521.36	3.13	Gentry Tranects	0.1	> 2.5 cm	Y	Y	MURPHY_LUGO	Marquesas tropical moist forests	Tropical and subtropical moist broadleaf forests	NA	NA	NA	0
French Polynesia (Hanaiapa Bay, Hiva Oa)	-9.719369	-139.019214	French Polynesia	Gillespie et al. 2013	Ibanez et al. 2018	259	2010	1	518	3.87	Gentry Tranects	0.1	> 2.5 cm	Y	Y	NEITHER	Marquesas tropical moist forests	Tropical and subtropical moist broadleaf forests	NA	NA	NA	0
French Polynesia (Hatiheu Bay, Nuku Hiva)	-8.825044	-140.091983	French Polynesia	Gillespie et al. 2013	Ibanez et al. 2018	61	1543	3	531.99	2.9	Gentry Tranects	0.1	> 2.5 cm	Y	Y	NEITHER	Marquesas tropical moist forests	Tropical and subtropical moist broadleaf forests	NA	NA	NA	0
French Polynesia (Terre D_serte, Nuku Hiva)	-8.808292	-140.211978	French Polynesia	Gillespie et al. 2013	Ibanez et al. 2018	302	1612	2	514.59	3.13	Gentry Tranects	0.1	> 2.5 cm	Y	Y	NEITHER	-	Unclassified	NA	NA	NA	0
Fuchs Hammock	25.486814	-80.513256	United States of America	Gillespie 2005	Franklin et al. 2018	9	1506	6	957.26	1.57	Gentry Tranects	0.1	> 2.5 cm	Y	Y	MURPHY_LUGO	South Florida rocklands	Tropical and subtropical moist broadleaf forests	15.94	1.78	27.13	0
Gaighat	24.40361	83.20028	India	Chaturvedi et al. 2011	WoS, Google Scholar	268	1159	8	1559.9	0.74	Plot	4	> 30 cm	Y	N	FAO	Chhota-Nagpur dry deciduous forests	Tropical and subtropical dry broadleaf forests	4.28	3.38	3.91	1
Galapagos (Isabela)	-0.964583	-91.008106	Ecuador	Gillespie et al. 2020	Ibanez et al. 2018	57	870	9	410.2	2.12	Gentry Tranects	0.1	> 2.5 cm	Y	Y	NEITHER	Gal��_��__pagos Islands scrubland mosaic	Deserts and xeric shrublands	1.42	0.04	0.21	0
Galapagos (San Cristobal)	-0.889869	-89.608511	Ecuador	Gillespie et al. 2020	Ibanez et al. 2018	5	687	11	427.57	1.61	Gentry Tranects	0.1	> 2.5 cm	Y	Y	NEITHER	-	Unclassified	2.06	0.75	1.95	0
Galapagos (Santa Cruz)	-0.600353	-90.364584	Ecuador	Gillespie et al. 2020	Ibanez et al. 2018	396	695	10	395.85	1.84	Gentry Tranects	0.1	> 2.5 cm	Y	Y	NEITHER	Gal��_��__pagos Islands scrubland mosaic	Deserts and xeric shrublands	6.13	4	4.58	0
GargoyoBM	19.404556	-104.983056	Mexico	Suazo-Ortuno et al. 2018	Dryad	36	873	9	1312.53	0.66	Plot	1	NA	NA	NA	FAO	Jalisco dry forests	Tropical and subtropical dry broadleaf forests	57.66	50.93	63.3	1
Ghana	6.347	0.081	Ghana	Ekpe P. and Swaine M.D. (pers. comm.) Asase, A., Ekpe, P.K. and Amponsah, J.Y., 2009.	Fayolle et al. 2014	241	1501	5	1328.02	1.13	Cirucalr plots	0.0314	> 1 cm	Y	Y	BOTH	Eastern Guinean forests	Tropical and subtropical moist broadleaf forests	22.99	18.6	30.18	1
Ghana	7.023	0.562	Ghana	Ekpe P. and Swaine M.D. (pers. comm.) Asase, A., Ekpe, P.K. and Amponsah, J.Y., 2009.	Fayolle et al. 2014	315	1320	4	1384.42	0.96	Cirucalr plots	0.0314	> 1 cm	Y	Y	MURPHY_LUGO	Eastern Guinean forests	Tropical and subtropical moist broadleaf forests	51.5	44.51	55.49	1
Ghana	8.325	0.557	Ghana	Ekpe P. and Swaine M.D. (pers. comm.) Asase, A., Ekpe, P.K. and Amponsah, J.Y., 2009.	Fayolle et al. 2014	316	1463	5	1505.9	0.94	Cirucalr plots	0.0314	> 1 cm	Y	Y	BOTH	West Sudanian savanna	Tropical and subtropical grasslands, savannas, and shrublands	27.06	23.04	23.29	1
Ghana	8.326	0.542	Ghana	Ekpe P. and Swaine M.D. (pers. comm.) Asase, A., Ekpe, P.K. and Amponsah, J.Y., 2009.	Fayolle et al. 2014	295	1471	5	1510.61	0.97	Cirucalr plots	0.0314	> 1 cm	Y	Y	BOTH	West Sudanian savanna	Tropical and subtropical grasslands, savannas, and shrublands	27.83	19.91	37.42	1
Ghana	5.85	0.05	Ghana	Hall and Swaine 1981	Fayolle et al. 2014	73	1080	8	1182.14	0.87	Plot	0.0625	> 10 cm	Y	N	FAO	Guinean forest-savanna mosaic	Tropical and subtropical grasslands, savannas, and shrublands	12.06	11.05	13.11	1
Ghana	6.22	-0.05	Ghana	Hall and Swaine 1981	Fayolle et al. 2014	231	1420	5	1307.51	1.08	Plot	0.0625	> 10 cm	Y	N	BOTH	Eastern Guinean forests	Tropical and subtropical moist broadleaf forests	46.09	39.99	49.01	1
Ghana	6.24	0.04	Ghana	Hall and Swaine 1981	Fayolle et al. 2014	262	1144	7	1303.94	0.88	Plot	0.0625	> 10 cm	Y	N	BOTH	Eastern Guinean forests	Tropical and subtropical moist broadleaf forests	38.47	37.63	40.39	1
Ghana	6.63	-0.41	Ghana	Hall and Swaine 1981	Fayolle et al. 2014	134	1052	7	1401.88	0.75	Plot	0.0625	> 10 cm	Y	N	BOTH	Eastern Guinean forests	Tropical and subtropical moist broadleaf forests	8.31	7.7	8.17	1
Ghana	6.225	0.108	Ghana	Hall J.B. , University of Ghana, and Swaine M.D. (pers. comm.)	Fayolle et al. 2014	31	1237	6	1340.23	0.85	Plot	0.0625	> 10 cm	Y	N	BOTH	Guinean forest-savanna mosaic	Tropical and subtropical grasslands, savannas, and shrublands	24.87	24.66	24.66	1
Ghana	5.733	0.083	Ghana	Hall J.B. (pers. comm.)	Fayolle et al. 2014	5	871	10	1115.76	0.78	Plot	0.0625	> 10 cm	Y	N	NEITHER	Guinean forest-savanna mosaic	Tropical and subtropical grasslands, savannas, and shrublands	1.63	0.78	1.6	0
Ghana	8.27	-2.23	Ghana	Hall J.B. (pers. comm.)	Fayolle et al. 2014	107	1108	6	1562.46	0.71	Plot	0.0625	> 10 cm	Y	N	BOTH	Guinean forest-savanna mosaic	Tropical and subtropical grasslands, savannas, and shrublands	15.09	14.38	14.65	1
Ghana	8.283	-2.25	Ghana	Hall J.B. (pers. comm.)	Fayolle et al. 2014	175	1086	6	1549.01	0.7	Plot	0.0625	> 10 cm	Y	N	BOTH	Guinean forest-savanna mosaic	Tropical and subtropical grasslands, savannas, and shrublands	18.44	17.2	19.63	1
Ghana	8.333	-2.308	Ghana	Hall J.B. (pers. comm.)	Fayolle et al. 2014	127	913	7	1562.22	0.58	Plot	0.0625	> 10 cm	Y	N	BOTH	Guinean forest-savanna mosaic	Tropical and subtropical grasslands, savannas, and shrublands	19.05	18.58	20.29	1
Ghana	8.333	-2.3	Ghana	Hall J.B. (pers. comm.)	Fayolle et al. 2014	118	932	7	1563.8	0.6	Plot	0.0625	> 10 cm	Y	N	BOTH	Guinean forest-savanna mosaic	Tropical and subtropical grasslands, savannas, and shrublands	17.87	17.43	17.67	1
Ghana	5.894	0.061	Ghana	Hall J.B. and Swaine M.D. (pers. comm.)	Fayolle et al. 2014	176	1254	5	1189.93	1.05	Plot	0.0625	> 10 cm	Y	N	BOTH	Guinean forest-savanna mosaic	Tropical and subtropical grasslands, savannas, and shrublands	40.68	43.04	45.18	1
Ghana	6.133	0.1	Ghana	Hall J.B. and Swaine M.D. (pers. comm.)	Fayolle et al. 2014	12	1019	7	1313.61	0.78	Plot	0.0625	> 10 cm	Y	N	BOTH	Guinean forest-savanna mosaic	Tropical and subtropical grasslands, savannas, and shrublands	1.74	0	5.36	1
Ghana	6.167	0.1	Ghana	Hall J.B. and Swaine M.D. (pers. comm.)	Fayolle et al. 2014	44	1268	5	1321.27	0.96	Plot	0.0625	> 10 cm	Y	N	BOTH	Guinean forest-savanna mosaic	Tropical and subtropical grasslands, savannas, and shrublands	19.76	14.58	25.11	1
Ghana	6.217	0.1	Ghana	Hall J.B. and Swaine M.D. (pers. comm.)	Fayolle et al. 2014	13	1132	7	1341.3	0.85	Plot	0.0625	> 10 cm	Y	N	BOTH	Guinean forest-savanna mosaic	Tropical and subtropical grasslands, savannas, and shrublands	31.27	41.66	41.66	1
Ghana	6.297	0.047	Ghana	Hall J.B. and Swaine M.D. (pers. comm.)	Fayolle et al. 2014	179	1090	7	1332.02	0.82	Plot	0.0625	> 10 cm	Y	N	BOTH	Eastern Guinean forests	Tropical and subtropical moist broadleaf forests	27.16	27.7	29.63	1
Ghana	7.519	-1.167	Ghana	Hall J.B. and Swaine M.D. (pers. comm.)	Fayolle et al. 2014	148	1309	4	1486.67	0.88	Plot	0.0625	> 10 cm	Y	N	MURPHY_LUGO	Guinean forest-savanna mosaic	Tropical and subtropical grasslands, savannas, and shrublands	15.23	14.47	14.47	0
Ghana	6.297	0.066	Ghana	Swaine et al. 1987	Fayolle et al. 2014	74	1059	7	1349.29	0.79	Plot	1	> 10 cm	Y	Y	BOTH	Eastern Guinean forests	Tropical and subtropical moist broadleaf forests	32.25	23.52	43.69	1
Ghana	6.51	0.137	Ghana	Swaine et al. 1987	Fayolle et al. 2014	75	1114	6	1385.83	0.8	Plot	1	> 10 cm	Y	Y	BOTH	Guinean forest-savanna mosaic	Tropical and subtropical grasslands, savannas, and shrublands	38.58	33.91	48.67	1
Ghana	6.923	-0.132	Ghana	Swaine M.D., University of Aberdeen (pers. comm., determination by Hawthorne W.D., University of Oxford)	Fayolle et al. 2014	163	1649	4	1417.03	1.16	Plot	1	> 10 cm	Y	Y	MURPHY_LUGO	Guinean forest-savanna mosaic	Tropical and subtropical grasslands, savannas, and shrublands	27.61	18.61	42.42	0
Guelaguichi	16.138056	-95.310556	Mexico	Salas-Morales et al. 2020	Dryad	43	778	8	1257.12	0.62	Gentry Tranects	0.1	> 2.5 cm	Y	Y	FAO	Southern Pacific dry forests	Tropical and subtropical dry broadleaf forests	31.54	29.3	33.37	1
Guinea	8.525	-8.937	Guinea	McCullough 2004	Fayolle et al. 2014	634	2170	4	1394.64	1.42	Survey	NA	> 10 cm	Y	N	MURPHY_LUGO	Guinean montane forests	Tropical and subtropical moist broadleaf forests	74.5	70.73	70.73	0
Gumbo Limbo Nature Center	26.365008	-80.070322	United States of America	Gillespie 2005	Franklin et al. 2018	0	1523	6	1047.46	1.45	Gentry Tranects	0.1	> 2.5 cm	Y	Y	MURPHY_LUGO	-	Unclassified	6.58	4.2	10.13	0
Guyana	2.98	-59.35	Guyana	Quigley & Platt 2003	Ibanez et al. 2018	151	1317	7	1278.6	1.03	Plot	0.0625	> 1 cm	Y	Y	BOTH	Guianan savanna	Tropical and subtropical grasslands, savannas, and shrublands	23.1	1.75	13.58	1
Hathinala	24.30194	83.09917	India	Chaturvedi et al. 2011	WoS, Google Scholar	292	1108	8	1559.61	0.71	Plot	4	> 30 cm	Y	N	FAO	Chhota-Nagpur dry deciduous forests	Tropical and subtropical dry broadleaf forests	6.64	3.23	9.54	1
Hawaii (Big Island)	19.115389	-155.870058	United States of America	FIA (Hughes, R.F., Asner, G.P., Baldwin, J.A., Mascaro, J., Bufil, L.K. and Knapp, D.E., 2018)	FIA	230	704	12	948.31	0.74	Cirucalr plots	0.4	> 12.7 cm	Y	Y	NEITHER	Hawaii tropical dry forests	Tropical and subtropical dry broadleaf forests	2.35	0.02	4.52	0
Hawaii (Honouliuli, Oahu)	21.417756	-158.096661	United States of America	Gillespie et al. 2013	Ibanez et al. 2018	733	1221	6	407.95	2.99	Gentry Tranects	0.1	> 2.5 cm	Y	Y	BOTH	Hawaii tropical moist forests	Tropical and subtropical moist broadleaf forests	84.76	82.25	91.28	1
Hawaii (Kaluakauila, Oahu)	21.547275	-158.223277	United States of America	Gillespie et al. 2013	Ibanez et al. 2018	516	1368	5	428.35	3.2	Gentry Tranects	0.1	> 2.5 cm	Y	Y	BOTH	Hawaii tropical dry forests	Tropical and subtropical dry broadleaf forests	63.61	52.83	75.6	1
Hawaii (Kamiloloa, Molokai)	21.112569	-156.959069	United States of America	Gillespie et al. 2013	Ibanez et al. 2018	584	668	11	446.44	1.5	Gentry Tranects	0.1	> 2.5 cm	Y	Y	NEITHER	Hawaii tropical dry forests	Tropical and subtropical dry broadleaf forests	19.48	0.61	39.8	0
Hawaii (Kanaio, Maui)	20.620267	-156.339097	United States of America	Gillespie et al. 2013	Ibanez et al. 2018	641	911	8	600.97	1.52	Gentry Tranects	0.1	> 2.5 cm	Y	Y	FAO	Hawaii tropical dry forests	Tropical and subtropical dry broadleaf forests	1.39	0.06	3.89	1
Hawaii (Kanepu`u Preserve 1, Lanai)	20.87592	-156.976553	United States of America	Gillespie et al. 2013	Ibanez et al. 2018	507	830	9	480.2	1.73	Gentry Tranects	0.1	> 2.5 cm	Y	Y	NEITHER	Hawaii tropical dry forests	Tropical and subtropical dry broadleaf forests	6.65	0	11.86	0
Hawaii (Kanepu`u Preserve 2, Lanai)	20.873447	-156.967322	United States of America	Gillespie et al. 2013	Ibanez et al. 2018	513	808	9	477.41	1.69	Gentry Tranects	0.1	> 2.5 cm	Y	Y	NEITHER	Hawaii tropical dry forests	Tropical and subtropical dry broadleaf forests	6.07	1.18	9.12	0
Hawaii (Kanepu`u Preserve 3, Lanai)	20.878056	-156.967322	United States of America	Gillespie et al. 2013	Ibanez et al. 2018	518	820	9	476.86	1.72	Gentry Tranects	0.1	> 2.5 cm	Y	Y	NEITHER	Hawaii tropical dry forests	Tropical and subtropical dry broadleaf forests	8.65	0.88	17.05	0
Hawaii (Kaupulehu, Hawaii)	19.769891	-155.940001	United States of America	Gillespie et al. 2013	Ibanez et al. 2018	562	724	12	962.04	0.75	Gentry Tranects	0.1	> 2.5 cm	Y	Y	NEITHER	Hawaii tropical dry forests	Tropical and subtropical dry broadleaf forests	0.66	0.17	2.19	0
Hawaii (Kokee State Park 1 (Nualolo Trail), Kauai)	22.141467	-159.689736	United States of America	Gillespie et al. 2013	Ibanez et al. 2018	984	1916	2	398.79	4.81	Gentry Tranects	0.1	> 2.5 cm	Y	Y	NEITHER	Hawaii tropical moist forests	Tropical and subtropical moist broadleaf forests	90.88	88.23	94.2	0
Hawaii (Kokee State Park 2 (Awaawapuhi), Kauai)	22.147772	-159.667992	United States of America	Gillespie et al. 2013	Ibanez et al. 2018	823	2299	0	412.89	5.73	Gentry Tranects	0.1	> 2.5 cm	Y	Y	NEITHER	Hawaii tropical moist forests	Tropical and subtropical moist broadleaf forests	67.97	44.95	95.19	0
Hawaii (Lihau, Maui)	20.858297	-156.597297	United States of America	Gillespie et al. 2013	Ibanez et al. 2018	931	1309	5	482.74	2.71	Gentry Tranects	0.1	> 2.5 cm	Y	Y	BOTH	Hawaii tropical moist forests	Tropical and subtropical moist broadleaf forests	74.59	66.76	75.8	1
Hawaii (Manuka 1, Hawaii)	19.112604	-155.813346	United States of America	Gillespie et al. 2013	Ibanez et al. 2018	666	756	12	895.2	0.84	Gentry Tranects	0.1	> 2.5 cm	Y	Y	NEITHER	Hawaii tropical dry forests	Tropical and subtropical dry broadleaf forests	11.81	1.45	1.95	0
Hawaii (Manuka 2, Hawaii)	19.116097	-155.814728	United States of America	Gillespie et al. 2013	Ibanez et al. 2018	714	767	12	890.15	0.86	Gentry Tranects	0.1	> 2.5 cm	Y	Y	NEITHER	Hawaii tropical dry forests	Tropical and subtropical dry broadleaf forests	36.57	29.71	44.81	0
Hawaii (Waimea Canyon, Kauai)	22.061	-159.645939	United States of America	Gillespie et al. 2013	Ibanez et al. 2018	349	1648	2	445.71	4.57	Gentry Tranects	0.1	> 2.5 cm	Y	Y	NEITHER	Hawaii tropical dry forests	Tropical and subtropical dry broadleaf forests	51.24	50.52	64.11	0
Huatulco	15.751667	-96.141667	Mexico	Salas-Morales et al. 2020	Dryad	41	1017	8	1210.96	0.88	Gentry Tranects	0.1	> 2.5 cm	Y	Y	FAO	Southern Pacific dry forests	Tropical and subtropical dry broadleaf forests	22.26	11.25	29.3	1
India	11.72	79.68	India	Parthasarathy and Karthikeyan 1997	Ibanez et al. 2018	18	1181	7	1424.61	0.83	Plot	1	> 10 cm	Y	Y	BOTH	East Deccan dry-evergreen forests	Tropical and subtropical dry broadleaf forests	0.09	0	0.02	1
India	11.75	79.63	India	Parthasarathy and Karthikeyan 1997	Ibanez et al. 2018	20	1152	7	1460.35	0.79	Plot	1	> 10 cm	Y	Y	BOTH	East Deccan dry-evergreen forests	Tropical and subtropical dry broadleaf forests	0.17	0.17	0.19	1
Ivory Coast	7.083	-6	Ivory Coast	Chatelain C. (pers. comm.)	Fayolle et al. 2014	221	1198	5	1391.08	0.86	Plot	> 1	NA	Y	N	BOTH	Guinean forest-savanna mosaic	Tropical and subtropical grasslands, savannas, and shrublands	48.71	47.68	49.19	1
Jamaica	17.83	-77.25	Jamaica	Gentry 1995	Ibanez et al. 2018	14	1146	7	904.27	1.27	Gentry Tranects	0.1	> 2.5 cm	Y	Y	BOTH	Jamaican dry forests	Tropical and subtropical dry broadleaf forests	4.22	0.59	6.46	1
Jayadev Avenue	11.5707	76.671341	India	Dattaraja et al. 2018	WoS, Google Scholar	936	1235	5	1370.61	0.9	Plot	1	> 1 cm	Y	Y	BOTH	South Western Ghats moist deciduous forests	Tropical and subtropical moist broadleaf forests	4.94	4.03	4.03	1
John Pennekamp 1	25.125094	-80.408439	United States of America	Gillespie 2005	Franklin et al. 2018	8	1348	6	780.39	1.71	Gentry Tranects	0.1	> 2.5 cm	Y	Y	BOTH	South Florida rocklands	Tropical and subtropical moist broadleaf forests	23.41	18.52	29.7	1
John Pennekamp 2	25.127125	-80.410078	United States of America	Gillespie 2005	Franklin et al. 2018	10	1340	6	785.75	1.71	Gentry Tranects	0.1	> 2.5 cm	Y	Y	BOTH	South Florida rocklands	Tropical and subtropical moist broadleaf forests	20.71	18.52	29.7	1
Kakkanhalla	11.6079	76.598541	India	Dattaraja et al. 2018	WoS, Google Scholar	905	1236	5	1364.58	0.9	Plot	1	> 1 cm	Y	Y	BOTH	South Western Ghats moist deciduous forests	Tropical and subtropical moist broadleaf forests	42.09	41.76	43.78	1
Kampong Thom Province	12.8	105.5	Cambodia	Kiyono et al. 2017	WoS, Google Scholar	83	1575	6	1343.21	1.16	Plot	0.02	> 5 cm	Y	Y	MURPHY_LUGO	Southeastern Indochina dry evergreen forests	Tropical and subtropical dry broadleaf forests	87.82	88.24	88.55	0
Kenya	-3.917	39.583	Kenya	Kibet 2011	Fayolle et al. 2014	158	1070	9	1250.84	0.86	Plot	0.04	> 10 cm	Y	Y	NEITHER	Northern Zanzibar-Inhambane coastal forest mosaic	Tropical and subtropical moist broadleaf forests	17.03	12.81	18.51	0
Kenya	-1.93	40.14	Kenya	Medley, 1992	Fayolle et al. 2014	39	602	11	1417.83	0.42	Plot	0.0112	> 10 cm	Y	Y	NEITHER	Northern Zanzibar-Inhambane coastal forest mosaic	Tropical and subtropical moist broadleaf forests	37.2	25.53	51.17	0
Key Largo Hammocks	25.18635	-80.362361	United States of America	Gillespie 2005	Franklin et al. 2018	9	1382	6	790.26	1.75	Gentry Tranects	0.1	> 2.5 cm	Y	Y	BOTH	South Florida rocklands	Tropical and subtropical moist broadleaf forests	68.55	67.22	87.26	1
KM Road	11.6145	76.545041	India	Dattaraja et al. 2018	WoS, Google Scholar	966	1444	5	1340.54	1.08	Plot	1	> 1 cm	Y	Y	BOTH	South Western Ghats moist deciduous forests	Tropical and subtropical moist broadleaf forests	48.65	46.33	52.46	1
Kudre Bare	11.60083	76.62803	India	Dattaraja et al. 2018	WoS, Google Scholar	874	1225	5	1374.38	0.89	Plot	1	> 1 cm	Y	Y	BOTH	South Western Ghats moist deciduous forests	Tropical and subtropical moist broadleaf forests	15.41	11.97	17.95	1
Kuzhanthaikuppam	11.717	79.633	India	Anbarashan and Parthasarathy 2014	WoS, Google Scholar	39	1214	7	1453.23	0.84	Plot	0.2	> 10 cm	Y	Y	BOTH	East Deccan dry-evergreen forests	Tropical and subtropical dry broadleaf forests	0.21	0.14	0.24	1
La Bamba	16.021111	-95.420556	Mexico	Salas-Morales et al. 2020	Dryad	94	702	8	1201.1	0.59	Gentry Tranects	0.1	> 2.5 cm	Y	Y	FAO	Southern Pacific dry forests	Tropical and subtropical dry broadleaf forests	28.08	27.08	41.51	1
La Colorada	15.963333	-95.580278	Mexico	Salas-Morales et al. 2020	Dryad	0	576	10	1206.88	0.48	Gentry Tranects	0.1	> 2.5 cm	Y	Y	NEITHER	Northern Mesoamerican Pacific mangroves	Mangrove	28.52	33.38	33.38	0
La Cotorra	15.984167	-95.523611	Mexico	Salas-Morales et al. 2020	Dryad	71	626	9	1202.08	0.52	Gentry Tranects	0.1	> 2.5 cm	Y	Y	NEITHER	Southern Pacific dry forests	Tropical and subtropical dry broadleaf forests	37.1	31.48	56.5	0
Letkole	-9.684061	123.8	Indonesia	Almulqu et al. 2019	WoS, Google Scholar	131	1177	7	1101.08	1.07	Plot	1	> 20 cm	Y	Y	BOTH	Timor and Wetar deciduous forests	Tropical and subtropical dry broadleaf forests	79.74	79.98	86.68	1
Lignumvitae Key	24.903892	-80.699369	United States of America	Gillespie 2005	Franklin et al. 2018	6	1151	6	767.37	1.5	Gentry Tranects	0.1	> 2.5 cm	Y	Y	BOTH	-	Unclassified	25.35	0.2	42.72	1
Little San Salvador	24.573339	-75.909867	Bahamas	Daniels et al. 2016	Franklin et al. 2018	10	998	7	544.37	1.83	Cirucalr plots	0.0314	> 4 cm	Y	Y	BOTH	-	Unclassified	18.07	0	27.98	1
Little San Salvador	24.573956	-75.920203	Bahamas	Daniels et al. 2016	Franklin et al. 2018	7	996	7	548.59	1.82	Cirucalr plots	0.0314	> 4 cm	Y	Y	BOTH	Bahamian pine mosaic	Tropical and subtropical coniferous forests	19.46	4.87	34.17	1
Little San Salvador	24.576661	-75.923882	Bahamas	Daniels et al. 2016	Franklin et al. 2018	0	988	7	550.58	1.79	Cirucalr plots	0.0314	> 4 cm	Y	Y	BOTH	Bahamian pine mosaic	Tropical and subtropical coniferous forests	17.2	4.87	19.19	1
Little San Salvador	24.58084	-75.941631	Bahamas	Daniels et al. 2016	Franklin et al. 2018	0	982	7	549.42	1.79	Cirucalr plots	0.0314	> 4 cm	Y	Y	BOTH	Bahamian pine mosaic	Tropical and subtropical coniferous forests	22.06	15.33	39.79	1
Little San Salvador	24.581033	-75.934189	Bahamas	Daniels et al. 2016	Franklin et al. 2018	0	982	7	549.42	1.79	Cirucalr plots	0.0314	> 4 cm	Y	Y	BOTH	-	Unclassified	21.53	1.03	39.79	1
Little San Salvador	24.583506	-75.948977	Bahamas	Daniels et al. 2016	Franklin et al. 2018	0	983	7	549.31	1.79	Cirucalr plots	0.0314	> 4 cm	Y	Y	BOTH	-	Unclassified	15.34	4.82	25.31	1
Little San Salvador	24.583745	-75.948219	Bahamas	Daniels et al. 2016	Franklin et al. 2018	0	983	7	549.31	1.79	Cirucalr plots	0.0314	> 4 cm	Y	Y	BOTH	-	Unclassified	15.85	4.82	25.31	1
Little San Salvador	24.584156	-75.949141	Bahamas	Daniels et al. 2016	Franklin et al. 2018	0	983	7	549.31	1.79	Cirucalr plots	0.0314	> 4 cm	Y	Y	BOTH	-	Unclassified	15.23	4.82	25.31	1
Little San Salvador	24.585289	-75.949538	Bahamas	Daniels et al. 2016	Franklin et al. 2018	0	983	7	549.31	1.79	Cirucalr plots	0.0314	> 4 cm	Y	Y	BOTH	-	Unclassified	14.73	4.82	17.94	1
Little San Salvador	24.587219	-75.959631	Bahamas	Daniels et al. 2016	Franklin et al. 2018	0	980	7	550.75	1.78	Cirucalr plots	0.0314	> 4 cm	Y	Y	BOTH	-	Unclassified	9.06	11.2	17.94	1
Little San Salvador	24.588142	-75.969711	Bahamas	Daniels et al. 2016	Franklin et al. 2018	0	981	7	550.75	1.78	Cirucalr plots	0.0314	> 4 cm	Y	Y	BOTH	-	Unclassified	4.77	7.03	7.03	1
Long Key	24.814831	-80.827744	United States of America	Gillespie 2005	Franklin et al. 2018	3	1094	8	747.78	1.46	Gentry Tranects	0.1	> 2.5 cm	Y	Y	BOTH	South Florida rocklands	Tropical and subtropical moist broadleaf forests	10.28	1.17	15.14	1
Madagascar	-23.5	44.66	Madagascar	Sussman et al. 1994	Ibanez et al. 2018	319	828	9	1568.36	0.51	Gentry Tranects	0.25	> 2.5 cm	Y	Y	NEITHER	Madagascar succulent woodlands	Deserts and xeric shrublands	11.98	4.87	20.03	0
Madheshwara Temple	11.5848	76.632041	India	Dattaraja et al. 2018	WoS, Google Scholar	912	1439	5	1365.07	1.05	Plot	1	> 1 cm	Y	Y	BOTH	South Western Ghats moist deciduous forests	Tropical and subtropical moist broadleaf forests	20.91	11.98	24.81	1
Mae Moh	18.41667	99.71667	Thailand	Tanaka et al. 2008	WoS, Google Scholar	382	1116	6	1323.87	0.84	Plots	1	> 4.5 cm	Y	Y	BOTH	Central Indochina dry forests	Tropical and subtropical dry broadleaf forests	15.99	8.04	15.09	1
Many Peaks Range	-19.18333	145.75	Australia	Choat et al. 2005	WoS, Google Scholar	355	621	10	1486.33	0.42	Plot	Survey	10 to 30 cm	Y	N	NEITHER	Einasleigh upland savanna	Tropical and subtropical grasslands, savannas, and shrublands	0.01	0	0.01	0
Mariana (Kagman)	15.162064	145.789961	Marianas	Gillespie et al. 2013	Ibanez et al. 2018	87	2331	3	599.92	3.88	Gentry Tranects	0.1	> 2.5 cm	Y	Y	NEITHER	Marianas tropical dry forests	Tropical and subtropical dry broadleaf forests	NA	NA	NA	0
Mariana (MARPI 1)	15.25	145.8	Marianas	Gillespie et al. 2013	Ibanez et al. 2018	147	2467	2	594.18	3.98	Gentry Tranects	0.1	> 2.5 cm	Y	Y	NEITHER	Marianas tropical dry forests	Tropical and subtropical dry broadleaf forests	NA	NA	NA	0
Mariana (MARPI 2)	15.255408	145.80575	Marianas	Gillespie et al. 2013	Ibanez et al. 2018	75	2420	3	592.95	4.08	Gentry Tranects	0.1	> 2.5 cm	Y	Y	NEITHER	Marianas tropical dry forests	Tropical and subtropical dry broadleaf forests	NA	NA	NA	0
Matheson Hammock	25.682175	-80.275808	United States of America	Gillespie 2005	Franklin et al. 2018	13	1447	6	942.88	1.53	Gentry Tranects	0.1	> 2.5 cm	Y	Y	BOTH	South Florida rocklands	Tropical and subtropical moist broadleaf forests	34.99	34.08	34.84	1
Mexico	19.5	-105.05	Mexico	Gentry 1995	Ibanez et al. 2018	56	903	8	1315.63	0.72	Gentry Tranects	0.1	> 2.5 cm	Y	Y	BOTH	Jalisco dry forests	Tropical and subtropical dry broadleaf forests	65.9	63.51	68.17	1
Mozambique	-18	35	Mozambique	Palgrave et al. 2007	Fayolle et al. 2014	27	897	8	1502.87	0.59	Survey	> 1	NA	Y	N	FAO	Zambezian and Mopane woodlands	Tropical and subtropical grasslands, savannas, and shrublands	15.25	13.53	17.24	1
National Key Deer Refuge/Watson Hammock	24.70615	-81.391597	United States of America	Gillespie 2005	Franklin et al. 2018	0	1023	8	696.3	1.47	Gentry Tranects	0.1	> 2.5 cm	Y	Y	FAO	-	Unclassified	21.94	14.34	35.98	1
New Caledonia (Clanique)	-22.2	166.46	New Caledonia	Gillespie et al. 2013	Ibanez et al. 2018	144	1456	5	693.24	1.97	Gentry Tranects	0.1	> 2.5 cm	Y	Y	BOTH	New Caledonia dry forests	Tropical and subtropical dry broadleaf forests	31.33	10.67	50.44	1
New Caledonia (Metzdorf)	-21.423922	165.146428	New Caledonia	Gillespie et al. 2013	Ibanez et al. 2018	35	1136	8	952.48	1.19	Gentry Tranects	0.1	> 2.5 cm	Y	Y	FAO	New Caledonia dry forests	Tropical and subtropical dry broadleaf forests	7.27	4.09	13.48	1
New Caledonia (Nekoro)	-21.332561	165.042903	New Caledonia	Gillespie et al. 2013	Ibanez et al. 2018	22	1281	7	959.61	1.34	Gentry Tranects	0.1	> 2.5 cm	Y	Y	BOTH	New Caledonia dry forests	Tropical and subtropical dry broadleaf forests	39.59	34.83	44.56	1
New Caledonia (Ouen Toro)	-22.308761	166.453678	New Caledonia	Gillespie et al. 2013	Ibanez et al. 2018	11	1274	6	684.41	1.86	Gentry Tranects	0.1	> 2.5 cm	Y	Y	BOTH	New Caledonia dry forests	Tropical and subtropical dry broadleaf forests	4.15	0.26	11.07	1
New Caledonia (Pindai)	-21.334853	164.969997	New Caledonia	Gillespie et al. 2013	Ibanez et al. 2018	35	1369	6	947.92	1.44	Gentry Tranects	0.1	> 2.5 cm	Y	Y	BOTH	New Caledonia dry forests	Tropical and subtropical dry broadleaf forests	26.93	0.03	44.34	1
New Caledonia (Savannah)	-22.154203	166.393364	New Caledonia	Gillespie et al. 2013	Ibanez et al. 2018	93	1241	6	724.88	1.85	Gentry Tranects	0.1	> 2.5 cm	Y	Y	BOTH	New Caledonia dry forests	Tropical and subtropical dry broadleaf forests	45.76	47.77	54.68	1
Nicaragua (Chacocente)	11.52975	-86.167497	Nicaragua	Gillespie et al. 2000	Ibanez et al. 2018	32	1321	6	1088.24	1.21	Gentry Tranects	0.1	> 2.5 cm	Y	Y	BOTH	Southern Mesoamerican Pacific mangroves	Mangrove	49.17	27.64	63.66	1
Nicaragua (Cosiquina)	13.003689	-87.575628	Nicaragua	Gillespie et al. 2000	Ibanez et al. 2018	328	2189	6	1288.83	1.7	Gentry Tranects	0.1	> 2.5 cm	Y	Y	NEITHER	Central American dry forests	Tropical and subtropical dry broadleaf forests	66.98	41.9	94.74	0
Nicaragua (La Flor)	11.112961	-85.773556	Nicaragua	Gillespie et al. 2000	Ibanez et al. 2018	53	1437	6	949.59	1.51	Gentry Tranects	0.1	> 2.5 cm	Y	Y	BOTH	Central American dry forests	Tropical and subtropical dry broadleaf forests	37.61	24.33	52.79	1
Nicaragua (Masaya)	12.002378	-86.156639	Nicaragua	Gillespie et al. 2000	Ibanez et al. 2018	296	1554	6	1269.62	1.22	Gentry Tranects	0.1	> 2.5 cm	Y	Y	MURPHY_LUGO	Costa Rican seasonal moist forests	Tropical and subtropical moist broadleaf forests	40.29	37.61	37.61	0
Nicaragua (Ometepe)	11.582039	-85.597542	Nicaragua	Gillespie et al. 2000	Ibanez et al. 2018	83	1661	5	1106.29	1.5	Gentry Tranects	0.1	> 2.5 cm	Y	Y	MURPHY_LUGO	Lake	Lake	65.57	73.17	81.27	0
Nigeria	7.4	3.5	Nigeria	Hall J.B. (pers. comm.)	Fayolle et al. 2014	85	1058	5	1374.69	0.73	Plot	0.0625	> 10 cm	Y	N	BOTH	Nigerian lowland forests	Tropical and subtropical moist broadleaf forests	20.47	18.71	23.77	1
Nigeria	7.66	3.75	Nigeria	Hall J.B. (pers. comm.)	Fayolle et al. 2014	262	1307	5	1376.15	0.95	Plot	0.0625	> 10 cm	Y	N	BOTH	Nigerian lowland forests	Tropical and subtropical moist broadleaf forests	29.98	28.53	30.13	1
Nigeria	7.7	3.75	Nigeria	Hall J.B. (pers. comm.)	Fayolle et al. 2014	242	1092	5	1388.12	0.82	Plot	0.0625	> 10 cm	Y	N	BOTH	Guinean forest-savanna mosaic	Tropical and subtropical grasslands, savannas, and shrublands	29.93	24.91	38.19	1
Nigeria	7.98	4.4	Nigeria	Hall J.B. (pers. comm.)	Fayolle et al. 2014	410	1293	5	1392.71	0.93	Plot	0.0625	> 10 cm	Y	N	BOTH	Guinean forest-savanna mosaic	Tropical and subtropical grasslands, savannas, and shrublands	25.66	21.36	27.91	1
No Name Key	24.696264	-81.323372	United States of America	Gillespie 2005	Franklin et al. 2018	0	1031	8	698.93	1.47	Gentry Tranects	0.1	> 2.5 cm	Y	Y	FAO	South Florida rocklands	Tropical and subtropical moist broadleaf forests	27.55	57.98	57.98	1
Oelbanu	-9.707942	123.8847	Indonesia	Almulqu et al. 2020	WoS, Google Scholar	645	1677	7	1044.97	1.6	Plot	1	> 20 cm	Y	Y	MURPHY_LUGO	Timor and Wetar deciduous forests	Tropical and subtropical dry broadleaf forests	36.3	22.12	29.78	0
Olagapuram	12.017	79.85	India	Ramanujam and Kadamban 2001	WoS, Google Scholar	25	1198	7	1322.06	0.91	Plot	3.2	> 4 cm	Y	N	BOTH	East Deccan dry-evergreen forests	Tropical and subtropical dry broadleaf forests	0.42	0.32	0.45	1
Oorani	12.183	79.95	India	Anbarashan and Parthasarathy 2012	WoS, Google Scholar	5	1153	7	1263.39	0.91	Plot	1	> 20 cm	Y	Y	BOTH	East Deccan dry-evergreen forests	Tropical and subtropical dry broadleaf forests	0.06	0.03	0.09	1
Oorani	12.017	79.933	India	Ramanujam and Kadamban 2001	WoS, Google Scholar	0	-	-	-	-	Plot	2.8	> 4 cm	Y	N	NEITHER	-	Unclassified	0	0	0	0
OTT.01	-16.39	-61.21	Bolivia	Dexter et al. 2015	Dexter et al. 2015	446	1110	7	1334.44	0.83	Plot	1	> 10 cm	y	y	BOTH	Chiquitano dry forests	Tropical and subtropical dry broadleaf forests	60.24	14.93	82.79	1
OTT.02	-16.39	-61.21	Bolivia	Dexter et al. 2015	Dexter et al. 2015	446	1110	7	1334.44	0.83	Plot	1	> 10 cm	y	y	BOTH	Chiquitano dry forests	Tropical and subtropical dry broadleaf forests	60.24	14.93	82.79	1
OTT.03	-16.42	-61.19	Bolivia	Dexter et al. 2015	Dexter et al. 2015	435	1049	7	1337.09	0.78	Plot	1	> 10 cm	y	y	BOTH	Chiquitano dry forests	Tropical and subtropical dry broadleaf forests	51.41	30.96	63.99	1
Peru	-6.67	-76.33	Peru	Gentry 1995	Ibanez et al. 2018	281	1317	6	1346.92	0.98	Gentry Tranects	0.1	> 2.5 cm	Y	Y	BOTH	Ucayali moist forests	Tropical and subtropical moist broadleaf forests	46.47	40.04	49.27	1
Peru	-4.15	-80.62	Peru	Gentry 1995	Ibanez et al. 2018	1110	331	11	1144.29	0.32	Gentry Tranects	0.1	> 2.5 cm	Y	Y	NEITHER	Tumbes-Piura dry forests	Tropical and subtropical dry broadleaf forests	68.05	67.08	68.1	0
Playa Grande	15.863611	-95.908611	Mexico	Salas-Morales et al. 2020	Dryad	71	744	8	1215.54	0.61	Gentry Tranects	0.1	> 2.5 cm	Y	Y	FAO	Southern Pacific dry forests	Tropical and subtropical dry broadleaf forests	24.69	23.59	25.83	1
Puente Zimat?n	15.845556	-95.992778	Mexico	Salas-Morales et al. 2020	Dryad	61	807	8	1228.39	0.66	Gentry Tranects	0.1	> 2.5 cm	Y	Y	FAO	Southern Pacific dry forests	Tropical and subtropical dry broadleaf forests	31.43	22.19	41.02	1
Puerto Rico	17.936876	-66.945937	United States of America	FIA	FIA	33	1164	7	567.35	2.05	Cirucalr plots	0.4	> 12.7 cm	Y	Y	BOTH	Puerto Rican dry forests	Tropical and subtropical dry broadleaf forests	28.05	0.01	67.63	1
Puerto Rico	17.950518	-66.266217	United States of America	FIA	FIA	3	1046	9	566.43	1.85	Cirucalr plots	0.4	> 12.7 cm	Y	Y	NEITHER	Puerto Rican dry forests	Tropical and subtropical dry broadleaf forests	14.94	4.29	15.86	1
Puerto Rico	17.950829	-66.966923	United States of America	FIA	FIA	38	1097	7	558.22	1.97	Cirucalr plots	0.4	> 12.7 cm	Y	Y	BOTH	Puerto Rican dry forests	Tropical and subtropical dry broadleaf forests	35.81	7.08	43.83	1
Puerto Rico	17.951542	-66.912459	United States of America	FIA	FIA	35	1114	7	562.47	1.98	Cirucalr plots	0.4	> 12.7 cm	Y	Y	BOTH	Puerto Rican dry forests	Tropical and subtropical dry broadleaf forests	19.37	2.98	46.79	1
Puerto Rico	17.955462	-67.204389	United States of America	FIA	FIA	0	1204	6	560.23	2.15	Cirucalr plots	0.4	> 12.7 cm	Y	Y	BOTH	Bahamian-Antillean mangroves	Mangrove	3.18	0	6.4	1
Puerto Rico	17.959881	-66.272523	United States of America	FIA	FIA	5	1041	9	562.32	1.85	Cirucalr plots	0.4	> 12.7 cm	Y	Y	NEITHER	Puerto Rican dry forests	Tropical and subtropical dry broadleaf forests	18.97	0.38	29.5	0
Puerto Rico	17.964684	-66.89202	United States of America	FIA	FIA	118	1195	7	554.72	2.15	Cirucalr plots	0.4	> 12.7 cm	Y	Y	BOTH	Puerto Rican dry forests	Tropical and subtropical dry broadleaf forests	72.45	84.4	93.81	1
Puerto Rico	17.966422	-66.431279	United States of America	FIA	FIA	0	980	8	560.81	1.75	Cirucalr plots	0.4	> 12.7 cm	Y	Y	FAO	Puerto Rican dry forests	Tropical and subtropical dry broadleaf forests	4.27	6.4	6.9	0
Puerto Rico	17.967916	-66.088346	United States of America	FIA	FIA	11	1284	5	565.72	2.27	Cirucalr plots	0.4	> 12.7 cm	Y	Y	BOTH	Puerto Rican dry forests	Tropical and subtropical dry broadleaf forests	11.52	4.01	13.53	1
Puerto Rico	17.972787	-66.92515	United States of America	FIA	FIA	18	1164	7	563.79	2.06	Cirucalr plots	0.4	> 12.7 cm	Y	Y	BOTH	-	Unclassified	34.02	19.92	41.62	1
Puerto Rico	17.973613	-66.875021	United States of America	FIA	FIA	162	1410	6	556.7	2.49	Cirucalr plots	0.4	> 12.7 cm	Y	Y	BOTH	Puerto Rican dry forests	Tropical and subtropical dry broadleaf forests	89.39	83.87	91.24	1
Puerto Rico	17.975828	-66.973579	United States of America	FIA	FIA	30	1095	7	563.11	1.95	Cirucalr plots	0.4	> 12.7 cm	Y	Y	BOTH	Puerto Rican dry forests	Tropical and subtropical dry broadleaf forests	7.34	2.3	6.88	1
Puerto Rico	17.975949	-66.827758	United States of America	FIA	FIA	76	1375	6	559.34	2.46	Cirucalr plots	0.4	> 12.7 cm	Y	Y	BOTH	Puerto Rican dry forests	Tropical and subtropical dry broadleaf forests	63.69	56.62	78.43	1
Puerto Rico	17.98089	-67.077918	United States of America	FIA	FIA	31	1323	5	561.57	2.36	Cirucalr plots	0.4	> 12.7 cm	Y	Y	BOTH	Puerto Rican dry forests	Tropical and subtropical dry broadleaf forests	28.85	7.75	49.68	0
Puerto Rico	17.983599	-67.181359	United States of America	FIA	FIA	34	1224	6	559.51	2.19	Cirucalr plots	0.4	> 12.7 cm	Y	Y	BOTH	Puerto Rican dry forests	Tropical and subtropical dry broadleaf forests	8.41	2.39	7.92	1
Puerto Rico	17.984541	-66.518949	United States of America	FIA	FIA	5	1030	7	568.09	1.81	Cirucalr plots	0.4	> 12.7 cm	Y	Y	BOTH	Puerto Rican dry forests	Tropical and subtropical dry broadleaf forests	11.79	7.27	7.27	1
Puerto Rico	17.989281	-66.101065	United States of America	FIA	FIA	96	1370	5	558.46	2.45	Cirucalr plots	0.4	> 12.7 cm	Y	Y	BOTH	Puerto Rican dry forests	Tropical and subtropical dry broadleaf forests	60.38	35.92	88.78	1
Puerto Rico	17.990915	-66.198366	United States of America	FIA	FIA	53	1111	7	564.63	1.97	Cirucalr plots	0.4	> 12.7 cm	Y	Y	BOTH	Puerto Rican dry forests	Tropical and subtropical dry broadleaf forests	1.7	0.61	0.71	1
Puerto Rico	17.993458	-66.152803	United States of America	FIA	FIA	182	1362	5	556.01	2.45	Cirucalr plots	0.4	> 12.7 cm	Y	Y	BOTH	Puerto Rican dry forests	Tropical and subtropical dry broadleaf forests	71.09	31.94	89.36	1
Puerto Rico	17.994373	-66.248001	United States of America	FIA	FIA	35	1010	9	563.68	1.79	Cirucalr plots	0.4	> 12.7 cm	Y	Y	NEITHER	Puerto Rican dry forests	Tropical and subtropical dry broadleaf forests	3.09	1.73	5.97	0
Puerto Rico	18.002006	-66.829729	United States of America	FIA	FIA	108	1356	6	561.3	2.42	Cirucalr plots	0.4	> 12.7 cm	Y	Y	BOTH	Puerto Rican dry forests	Tropical and subtropical dry broadleaf forests	65.25	29.81	91.87	1
Puerto Rico	18.003971	-66.355953	United States of America	FIA	FIA	35	1010	8	565.4	1.79	Cirucalr plots	0.4	> 12.7 cm	Y	Y	BOTH	Puerto Rican dry forests	Tropical and subtropical dry broadleaf forests	7.17	2.81	4.61	1
Puerto Rico	18.00935	-66.648891	United States of America	FIA	FIA	23	1209	7	566.64	2.13	Cirucalr plots	0.4	> 12.7 cm	Y	Y	BOTH	Puerto Rican dry forests	Tropical and subtropical dry broadleaf forests	7.13	0.69	3.88	1
Puerto Rico	18.011151	-66.556909	United States of America	FIA	FIA	14	1071	7	560.05	1.91	Cirucalr plots	0.4	> 12.7 cm	Y	Y	BOTH	Puerto Rican dry forests	Tropical and subtropical dry broadleaf forests	7.18	1.99	4.09	1
Puerto Rico	18.011946	-66.751368	United States of America	FIA	FIA	67	1081	7	554.33	1.95	Cirucalr plots	0.4	> 12.7 cm	Y	Y	BOTH	Puerto Rican dry forests	Tropical and subtropical dry broadleaf forests	60.89	37.51	77.78	1
Puerto Rico	18.013099	-66.852191	United States of America	FIA	FIA	125	1385	5	560.02	2.47	Cirucalr plots	0.4	> 12.7 cm	Y	Y	BOTH	Puerto Rican dry forests	Tropical and subtropical dry broadleaf forests	43.64	46.64	51.04	1
Puerto Rico	18.013688	-66.960635	United States of America	FIA	FIA	9	1132	7	557.11	2.03	Cirucalr plots	0.4	> 12.7 cm	Y	Y	BOTH	Puerto Rican dry forests	Tropical and subtropical dry broadleaf forests	14.19	2.52	22.47	1
Puerto Rico	18.013878	-66.302934	United States of America	FIA	FIA	62	1194	6	557.91	2.14	Cirucalr plots	0.4	> 12.7 cm	Y	Y	BOTH	Puerto Rican dry forests	Tropical and subtropical dry broadleaf forests	5.08	0.26	7.53	1
Puerto Rico	18.015628	-66.806969	United States of America	FIA	FIA	65	1298	7	557.85	2.32	Cirucalr plots	0.4	> 12.7 cm	Y	Y	BOTH	Puerto Rican dry forests	Tropical and subtropical dry broadleaf forests	56.44	40.74	83.9	1
Puerto Rico	18.019179	-67.106207	United States of America	FIA	FIA	18	1307	5	561.85	2.33	Cirucalr plots	0.4	> 12.7 cm	Y	Y	BOTH	Puerto Rican dry forests	Tropical and subtropical dry broadleaf forests	10.31	2.82	17.05	1
Puerto Rico	18.026832	-67.15246	United States of America	FIA	FIA	15	1265	5	560.45	2.26	Cirucalr plots	0.4	> 12.7 cm	Y	Y	BOTH	Puerto Rican dry forests	Tropical and subtropical dry broadleaf forests	2.54	0.45	3.84	1
Puerto Rico	18.036061	-66.181608	United States of America	FIA	FIA	317	1062	8	544.02	1.95	Cirucalr plots	0.4	> 12.7 cm	Y	Y	BOTH	Puerto Rican moist forests	Tropical and subtropical moist broadleaf forests	75.66	59.99	79.29	1
Puerto Rico	18.037611	-67.20062	United States of America	FIA	FIA	0	1229	5	563.31	2.18	Cirucalr plots	0.4	> 12.7 cm	Y	Y	BOTH	-	Unclassified	25	0	39.61	1
Puerto Rico	18.041471	-66.430466	United States of America	FIA	FIA	78	1077	7	558.76	1.93	Cirucalr plots	0.4	> 12.7 cm	Y	Y	BOTH	Puerto Rican dry forests	Tropical and subtropical dry broadleaf forests	23.43	15.01	24.51	1
Puerto Rico	18.04261	-66.574483	United States of America	FIA	FIA	70	1192	7	562.75	2.12	Cirucalr plots	0.4	> 12.7 cm	Y	Y	BOTH	Puerto Rican dry forests	Tropical and subtropical dry broadleaf forests	24.76	12.51	34.17	1
Puerto Rico	18.043855	-66.325131	United States of America	FIA	FIA	283	1240	6	546.49	2.31	Cirucalr plots	0.4	> 12.7 cm	Y	Y	BOTH	Puerto Rican dry forests	Tropical and subtropical dry broadleaf forests	47.62	50.15	51.71	1
Puerto Rico	18.058217	-67.884854	United States of America	FIA	FIA	41	1141	7	566.73	1.88	Cirucalr plots	0.4	> 12.7 cm	Y	Y	BOTH	Puerto Rican dry forests	Tropical and subtropical dry broadleaf forests	32.34	25.86	68.04	1
Puerto Rico	18.059202	-66.498673	United States of America	FIA	FIA	153	1001	8	556.77	1.8	Cirucalr plots	0.4	> 12.7 cm	Y	Y	BOTH	Puerto Rican dry forests	Tropical and subtropical dry broadleaf forests	27.13	8.27	71	1
Puerto Rico	18.060934	-67.12293	United States of America	FIA	FIA	141	1577	4	548.69	2.88	Cirucalr plots	0.4	> 12.7 cm	Y	Y	MURPHY_LUGO	Puerto Rican moist forests	Tropical and subtropical moist broadleaf forests	37.43	36.78	41.5	0
Puerto Rico	18.061167	-67.895431	United States of America	FIA	FIA	40	1088	7	568.78	1.92	Cirucalr plots	0.4	> 12.7 cm	Y	Y	BOTH	Puerto Rican dry forests	Tropical and subtropical dry broadleaf forests	45.06	29.4	66.58	1
Puerto Rico	18.065115	-67.920733	United States of America	FIA	FIA	0	944	9	567.62	1.66	Cirucalr plots	0.4	> 12.7 cm	Y	Y	NEITHER	Puerto Rican dry forests	Tropical and subtropical dry broadleaf forests	25.51	17.59	17.59	0
Puerto Rico	18.065582	-67.871797	United States of America	FIA	FIA	0	1112	7	565.86	1.97	Cirucalr plots	0.4	> 12.7 cm	Y	Y	BOTH	Puerto Rican dry forests	Tropical and subtropical dry broadleaf forests	36.92	24.92	60.65	1
Puerto Rico	18.067661	-67.88283	United States of America	FIA	FIA	55	1206	7	564.12	2.14	Cirucalr plots	0.4	> 12.7 cm	Y	Y	BOTH	Puerto Rican dry forests	Tropical and subtropical dry broadleaf forests	64.38	60.65	68.04	1
Puerto Rico	18.068987	-67.907363	United States of America	FIA	FIA	50	1087	7	567.78	1.92	Cirucalr plots	0.4	> 12.7 cm	Y	Y	BOTH	Puerto Rican dry forests	Tropical and subtropical dry broadleaf forests	60.07	42.66	65.77	1
Puerto Rico	18.0733	-67.915187	United States of America	FIA	FIA	39	1022	7	567.13	1.81	Cirucalr plots	0.4	> 12.7 cm	Y	Y	BOTH	Puerto Rican dry forests	Tropical and subtropical dry broadleaf forests	68.85	78.55	86.65	1
Puerto Rico	18.075922	-67.896621	United States of America	FIA	FIA	67	1184	7	566.6	2.09	Cirucalr plots	0.4	> 12.7 cm	Y	Y	BOTH	Puerto Rican dry forests	Tropical and subtropical dry broadleaf forests	61.09	57.38	65.77	1
Puerto Rico	18.079121	-67.870838	United States of America	FIA	FIA	44	1208	7	561.6	2.15	Cirucalr plots	0.4	> 12.7 cm	Y	Y	BOTH	Puerto Rican dry forests	Tropical and subtropical dry broadleaf forests	54.45	41.15	54.94	1
Puerto Rico	18.081738	-67.908488	United States of America	FIA	FIA	65	1097	7	564.87	1.95	Cirucalr plots	0.4	> 12.7 cm	Y	Y	BOTH	Puerto Rican dry forests	Tropical and subtropical dry broadleaf forests	70.53	66.2	72.74	1
Puerto Rico	18.082043	-67.933044	United States of America	FIA	FIA	28	936	9	565.02	1.66	Cirucalr plots	0.4	> 12.7 cm	Y	Y	BOTH	Puerto Rican dry forests	Tropical and subtropical dry broadleaf forests	59.98	52.15	81.29	1
Puerto Rico	18.082059	-67.880558	United States of America	FIA	FIA	53	1216	7	563.96	2.16	Cirucalr plots	0.4	> 12.7 cm	Y	Y	BOTH	Puerto Rican dry forests	Tropical and subtropical dry broadleaf forests	63.14	59.52	63.17	1
Puerto Rico	18.084113	-67.859063	United States of America	FIA	FIA	45	1225	7	559.77	2.19	Cirucalr plots	0.4	> 12.7 cm	Y	Y	BOTH	Puerto Rican dry forests	Tropical and subtropical dry broadleaf forests	32.06	30.09	49.8	1
Puerto Rico	18.085007	-66.34755	United States of America	FIA	FIA	145	966	9	552.8	1.75	Cirucalr plots	0.4	> 12.7 cm	Y	Y	FAO	Puerto Rican dry forests	Tropical and subtropical dry broadleaf forests	31.24	19.38	48.73	1
Puerto Rico	18.087794	-66.402564	United States of America	FIA	FIA	224	1307	6	541.39	2.41	Cirucalr plots	0.4	> 12.7 cm	Y	Y	BOTH	Puerto Rican dry forests	Tropical and subtropical dry broadleaf forests	40.08	29.67	39.84	1
Puerto Rico	18.088984	-67.890277	United States of America	FIA	FIA	61	1205	7	562.14	2.14	Cirucalr plots	0.4	> 12.7 cm	Y	Y	BOTH	Puerto Rican dry forests	Tropical and subtropical dry broadleaf forests	63.86	59.5	73.14	1
Puerto Rico	18.091645	-67.872492	United States of America	FIA	FIA	56	1222	7	565.46	2.17	Cirucalr plots	0.4	> 12.7 cm	Y	Y	BOTH	Puerto Rican dry forests	Tropical and subtropical dry broadleaf forests	58.44	58.11	58.63	1
Puerto Rico	18.091904	-67.920407	United States of America	FIA	FIA	75	1111	7	560.66	1.98	Cirucalr plots	0.4	> 12.7 cm	Y	Y	BOTH	Puerto Rican dry forests	Tropical and subtropical dry broadleaf forests	75.11	74.47	74.47	1
Puerto Rico	18.093822	-67.908655	United States of America	FIA	FIA	75	1171	7	560.79	2.09	Cirucalr plots	0.4	> 12.7 cm	Y	Y	BOTH	Puerto Rican dry forests	Tropical and subtropical dry broadleaf forests	71.57	70.21	70.64	1
Puerto Rico	18.094801	-67.881798	United States of America	FIA	FIA	57	1205	7	563.15	2.14	Cirucalr plots	0.4	> 12.7 cm	Y	Y	BOTH	Puerto Rican dry forests	Tropical and subtropical dry broadleaf forests	60.89	58.47	61.47	1
Puerto Rico	18.097269	-67.859109	United States of America	FIA	FIA	50	1241	6	562.4	2.21	Cirucalr plots	0.4	> 12.7 cm	Y	Y	BOTH	Puerto Rican dry forests	Tropical and subtropical dry broadleaf forests	39.54	36.06	49.8	1
Puerto Rico	18.098764	-67.921083	United States of America	FIA	FIA	75	1111	7	560.66	1.98	Cirucalr plots	0.4	> 12.7 cm	Y	Y	BOTH	Puerto Rican dry forests	Tropical and subtropical dry broadleaf forests	77.48	74.47	81.51	1
Puerto Rico	18.099736	-67.926711	United States of America	FIA	FIA	66	992	8	566.33	1.76	Cirucalr plots	0.4	> 12.7 cm	Y	Y	BOTH	Puerto Rican dry forests	Tropical and subtropical dry broadleaf forests	78.06	79.47	83.5	1
Puerto Rico	18.100374	-65.42747	United States of America	FIA	FIA	10	1329	4	565.95	2.35	Cirucalr plots	0.4	> 12.7 cm	Y	Y	MURPHY_LUGO	Puerto Rican dry forests	Tropical and subtropical dry broadleaf forests	45.98	40.9	58.75	0
Puerto Rico	18.10109	-65.565047	United States of America	FIA	FIA	24	1423	4	564.38	2.52	Cirucalr plots	0.4	> 12.7 cm	Y	Y	MURPHY_LUGO	Bahamian-Antillean mangroves	Mangrove	69.33	41.56	96.59	0
Puerto Rico	18.103768	-67.870485	United States of America	FIA	FIA	60	1225	7	560.09	2.19	Cirucalr plots	0.4	> 12.7 cm	Y	Y	BOTH	Puerto Rican dry forests	Tropical and subtropical dry broadleaf forests	50	37.72	58.47	1
Puerto Rico	18.105663	-67.896349	United States of America	FIA	FIA	75	1193	7	558.56	2.13	Cirucalr plots	0.4	> 12.7 cm	Y	Y	BOTH	Puerto Rican dry forests	Tropical and subtropical dry broadleaf forests	59.41	42.13	66.86	1
Puerto Rico	18.106085	-65.556687	United States of America	FIA	FIA	49	1541	4	560.24	2.75	Cirucalr plots	0.4	> 12.7 cm	Y	Y	MURPHY_LUGO	Bahamian-Antillean mangroves	Mangrove	81.71	59.1	96.59	0
Puerto Rico	18.108768	-67.903607	United States of America	FIA	FIA	79	1167	7	558.98	2.08	Cirucalr plots	0.4	> 12.7 cm	Y	Y	BOTH	Puerto Rican dry forests	Tropical and subtropical dry broadleaf forests	64.42	70.16	74.38	1
Puerto Rico	18.111477	-67.877941	United States of America	FIA	FIA	45	1120	7	561.61	1.99	Cirucalr plots	0.4	> 12.7 cm	Y	Y	BOTH	-	Unclassified	26.55	0	29.45	1
Puerto Rico	18.111741	-65.440224	United States of America	FIA	FIA	10	1376	4	565.93	2.43	Cirucalr plots	0.4	> 12.7 cm	Y	Y	MURPHY_LUGO	Puerto Rican dry forests	Tropical and subtropical dry broadleaf forests	63.54	75.8	76.02	0
Puerto Rico	18.112018	-67.856809	United States of America	FIA	FIA	0	1173	7	565.72	2.07	Cirucalr plots	0.4	> 12.7 cm	Y	Y	BOTH	Puerto Rican dry forests	Tropical and subtropical dry broadleaf forests	17.82	0.23	31.19	1
Puerto Rico	18.113324	-65.404902	United States of America	FIA	FIA	0	1301	4	561.76	2.32	Cirucalr plots	0.4	> 12.7 cm	Y	Y	MURPHY_LUGO	Puerto Rican dry forests	Tropical and subtropical dry broadleaf forests	57.84	34.97	94.53	0
Puerto Rico	18.114907	-65.421565	United States of America	FIA	FIA	13	1325	4	558.94	2.37	Cirucalr plots	0.4	> 12.7 cm	Y	Y	MURPHY_LUGO	Puerto Rican dry forests	Tropical and subtropical dry broadleaf forests	63.91	50.07	82.94	0
Puerto Rico	18.116129	-65.552633	United States of America	FIA	FIA	12	1373	4	561.13	2.45	Cirucalr plots	0.4	> 12.7 cm	Y	Y	MURPHY_LUGO	Bahamian-Antillean mangroves	Mangrove	47.28	23.71	86.49	0
Puerto Rico	18.119008	-65.535403	United States of America	FIA	FIA	0	1326	4	563.94	2.35	Cirucalr plots	0.4	> 12.7 cm	Y	Y	MURPHY_LUGO	Puerto Rican dry forests	Tropical and subtropical dry broadleaf forests	68.17	61.56	81.05	0
Puerto Rico	18.123035	-65.381651	United States of America	FIA	FIA	0	1289	4	561.74	2.29	Cirucalr plots	0.4	> 12.7 cm	Y	Y	BOTH	Bahamian-Antillean mangroves	Mangrove	88.12	86.03	91.81	1
Puerto Rico	18.126408	-65.315969	United States of America	FIA	FIA	0	1208	7	563.92	2.14	Cirucalr plots	0.4	> 12.7 cm	Y	Y	BOTH	-	Unclassified	26.14	0.02	41.43	1
Puerto Rico	18.126794	-65.429979	United States of America	FIA	FIA	83	1504	4	557.66	2.7	Cirucalr plots	0.4	> 12.7 cm	Y	Y	MURPHY_LUGO	Puerto Rican moist forests	Tropical and subtropical moist broadleaf forests	59.33	32.33	88.21	0
Puerto Rico	18.130995	-65.463701	United States of America	FIA	FIA	83	1529	4	557.66	2.73	Cirucalr plots	0.4	> 12.7 cm	Y	Y	MURPHY_LUGO	Puerto Rican moist forests	Tropical and subtropical moist broadleaf forests	47.76	30.46	70.17	0
Puerto Rico	18.135371	-65.307652	United States of America	FIA	FIA	0	1175	7	563.9	2.08	Cirucalr plots	0.4	> 12.7 cm	Y	Y	BOTH	Puerto Rican dry forests	Tropical and subtropical dry broadleaf forests	12.28	0.22	4.68	1
Puerto Rico	18.144167	-65.420182	United States of America	FIA	FIA	65	1419	4	558.87	2.54	Cirucalr plots	0.4	> 12.7 cm	Y	Y	MURPHY_LUGO	Puerto Rican dry forests	Tropical and subtropical dry broadleaf forests	82.42	65.74	93.81	0
Puerto Rico	18.146046	-65.43879	United States of America	FIA	FIA	40	1262	6	561.26	2.25	Cirucalr plots	0.4	> 12.7 cm	Y	Y	BOTH	Puerto Rican dry forests	Tropical and subtropical dry broadleaf forests	25.18	15.43	29.19	1
Puerto Rico	18.152379	-65.36517	United States of America	FIA	FIA	0	1221	7	563.85	2.16	Cirucalr plots	0.4	> 12.7 cm	Y	Y	BOTH	Puerto Rican dry forests	Tropical and subtropical dry broadleaf forests	69.39	41.4	86.63	1
Puerto Rico	18.15316	-65.375019	United States of America	FIA	FIA	0	1247	6	563.85	2.32	Cirucalr plots	0.4	> 12.7 cm	Y	Y	BOTH	Puerto Rican dry forests	Tropical and subtropical dry broadleaf forests	84.64	77.62	88.35	1
Puerto Rico	18.204549	-65.635319	United States of America	FIA	FIA	0	1797	2	563.2	3.19	Cirucalr plots	0.4	> 12.7 cm	Y	Y	NEITHER	Bahamian-Antillean mangroves	Mangrove	17.02	9.1	32.74	0
Puerto Rico	18.282474	-65.285473	United States of America	FIA	FIA	0	1155	7	564.73	2.05	Cirucalr plots	0.4	> 12.7 cm	Y	Y	BOTH	-	Unclassified	11.06	0	6.68	1
Puerto Rico	18.295359	-65.288801	United States of America	FIA	FIA	16	1179	7	565.71	2.08	Cirucalr plots	0.4	> 12.7 cm	Y	Y	BOTH	Puerto Rican dry forests	Tropical and subtropical dry broadleaf forests	30.65	9.43	70.46	1
Puerto Rico	18.296824	-65.263659	United States of America	FIA	FIA	26	1214	7	557.33	2.18	Cirucalr plots	0.4	> 12.7 cm	Y	Y	BOTH	-	Unclassified	22.74	2.66	39.87	1
Puerto Rico	18.302724	-65.274966	United States of America	FIA	FIA	45	1273	7	553.03	2.3	Cirucalr plots	0.4	> 12.7 cm	Y	Y	BOTH	Puerto Rican dry forests	Tropical and subtropical dry broadleaf forests	30.79	2.12	57.31	1
Puerto Rico	18.308206	-65.287879	United States of America	FIA	FIA	0	1206	7	566.84	2.03	Cirucalr plots	0.4	> 12.7 cm	Y	Y	BOTH	-	Unclassified	46.95	48.85	52.02	1
Puerto Rico	18.308879	-65.255903	United States of America	FIA	FIA	45	1268	7	552.9	2.29	Cirucalr plots	0.4	> 12.7 cm	Y	Y	BOTH	Puerto Rican dry forests	Tropical and subtropical dry broadleaf forests	40.14	52.28	53.37	1
Puerto Rico	18.30933	-65.311389	United States of America	FIA	FIA	53	1201	7	559.41	2.15	Cirucalr plots	0.4	> 12.7 cm	Y	Y	BOTH	-	Unclassified	41.21	13.86	60.02	1
Puerto Rico	18.316689	-65.300834	United States of America	FIA	FIA	88	1283	6	553.96	2.32	Cirucalr plots	0.4	> 12.7 cm	Y	Y	BOTH	Puerto Rican dry forests	Tropical and subtropical dry broadleaf forests	60.33	71.19	75.52	1
Puerto Rico	18.317258	-65.272419	United States of America	FIA	FIA	104	1366	4	551.12	2.47	Cirucalr plots	0.4	> 12.7 cm	Y	Y	BOTH	Puerto Rican dry forests	Tropical and subtropical dry broadleaf forests	49.24	48.01	84.28	1
Puerto Rico	18.32287	-65.280246	United States of America	FIA	FIA	61	1331	5	551.61	2.41	Cirucalr plots	0.4	> 12.7 cm	Y	Y	BOTH	Puerto Rican dry forests	Tropical and subtropical dry broadleaf forests	58.6	51.01	84.28	1
Puerto Rico	18.323746	-65.305957	United States of America	FIA	FIA	88	1283	6	553.96	2.32	Cirucalr plots	0.4	> 12.7 cm	Y	Y	BOTH	Puerto Rican dry forests	Tropical and subtropical dry broadleaf forests	66.34	67.28	75.52	1
Puerto Rico	18.329075	-65.273813	United States of America	FIA	FIA	25	1285	5	554.74	2.31	Cirucalr plots	0.4	> 12.7 cm	Y	Y	BOTH	Puerto Rican dry forests	Tropical and subtropical dry broadleaf forests	18.61	0	19.3	1
Puerto Rico	18.336972	-65.333492	United States of America	FIA	FIA	11	1176	7	553.41	2.13	Cirucalr plots	0.4	> 12.7 cm	Y	Y	BOTH	-	Unclassified	18.34	19.06	21.07	1
Puthupet	12.05	79.867	India	Anbarashanvand Parthasarathy 2011	WoS, Google Scholar	15	1158	7	1314.95	0.88	Plot	0.2	> 10 cm	Y	Y	BOTH	East Deccan dry-evergreen forests	Tropical and subtropical dry broadleaf forests	0.16	0.06	0.29	1
Ranchitos0-0	19.6142	-105.021561	Mexico	Suazo-Ortuno et al. 2018	Dryad	190	962	8	1349.01	0.71	Plot	1	NA	NA	NA	FAO	Jalisco dry forests	Tropical and subtropical dry broadleaf forests	23.16	13.43	24.91	1
Ranchitos15-17	19.592158	-105.008956	Mexico	Suazo-Ortuno et al. 2018	Dryad	155	927	8	1352.38	0.69	Plot	1	NA	NA	NA	FAO	Jalisco dry forests	Tropical and subtropical dry broadleaf forests	27.56	24.18	28.2	1
Ranchitos8-10	19.614978	-105.021514	Mexico	Suazo-Ortuno et al. 2018	Dryad	190	962	8	1349.01	0.71	Plot	1	NA	NA	NA	FAO	Jalisco dry forests	Tropical and subtropical dry broadleaf forests	23.83	13.43	24.91	1
Rio Ciruelo	15.866944	-95.953889	Mexico	Salas-Morales et al. 2020	Dryad	92	720	8	1227.29	0.59	Gentry Tranects	0.1	> 2.5 cm	Y	Y	FAO	Southern Pacific dry forests	Tropical and subtropical dry broadleaf forests	42.03	40.03	47.23	1
Sakaerat	14.48333	101.9	Thailand	Tanaka et al. 2008	WoS, Google Scholar	603	1656	5	1297.1	1.21	Plots	1	> 4.5 cm	Y	Y	BOTH	Southeastern Indochina dry evergreen forests	Tropical and subtropical dry broadleaf forests	94.01	94.06	95	0
SCruz0-0	19.587539	-105.034736	Mexico	Suazo-Ortuno et al. 2018	Dryad	149	1019	7	1338.99	0.76	Plot	1	NA	NA	NA	BOTH	Jalisco dry forests	Tropical and subtropical dry broadleaf forests	26.08	15.56	41.62	1
SCruz15-17	19.599667	-105.048472	Mexico	Suazo-Ortuno et al. 2018	Dryad	122	975	8	1339.28	0.73	Plot	1	NA	NA	NA	FAO	Jalisco dry forests	Tropical and subtropical dry broadleaf forests	20.65	16.3	23.97	1
SCruz5-6	19.587117	-105.034453	Mexico	Suazo-Ortuno et al. 2018	Dryad	149	1019	7	1338.99	0.76	Plot	1	NA	NA	NA	BOTH	Jalisco dry forests	Tropical and subtropical dry broadleaf forests	25.6	15.56	41.62	1
SCruz8-10	19.602036	-105.042928	Mexico	Suazo-Ortuno et al. 2018	Dryad	112	932	8	1347.2	0.69	Plot	1	NA	NA	NA	FAO	Jalisco dry forests	Tropical and subtropical dry broadleaf forests	22.54	16.3	23.96	1
Senegal	12.833	-16.221	Senegal	Adam 1961	Fayolle et al. 2014	5	1167	9	1602.14	0.73	Transects	< 1	NA	Y	N	NEITHER	Guinean forest-savanna mosaic	Tropical and subtropical grasslands, savannas, and shrublands	10.18	5.03	13.89	0
Senegal	14.792	-17.207	Senegal	Hall J.B. (pers. comm.)	Fayolle et al. 2014	19	485	10	1070.46	0.45	Plot	0.0625	> 10 cm	Y	N	NEITHER	West Sudanian savanna	Tropical and subtropical grasslands, savannas, and shrublands	1.46	0.29	2.54	0
Sigur Falls	11.59613	76.712741	India	Dattaraja et al. 2018	WoS, Google Scholar	833	1060	5	1401.36	0.75	Plot	1	> 1 cm	Y	Y	BOTH	South Western Ghats moist deciduous forests	Tropical and subtropical moist broadleaf forests	3.41	3.51	3.56	1
Simpson Park	25.758722	-80.195764	United States of America	Gillespie 2005	Franklin et al. 2018	14	1436	6	939.58	1.53	Gentry Tranects	0.1	> 2.5 cm	Y	Y	BOTH	South Florida rocklands	Tropical and subtropical moist broadleaf forests	1.55	1.07	2.74	1
SMateo5-6	19.580733	-105.060103	Mexico	Suazo-Ortuno et al. 2018	Dryad	157	1044	7	1318.42	0.79	Plot	1	NA	NA	NA	BOTH	Jalisco dry forests	Tropical and subtropical dry broadleaf forests	39.41	29.57	50.68	1
SRQ.01	-14.4	-62.3	Bolivia	Dexter et al. 2015	Dexter et al. 2015	184	1639	5	1299.91	1.27	Plot	1	> 10 cm	y	y	MURPHY_LUGO	Madeira-Tapaj��_s moist forests	Tropical and subtropical moist broadleaf forests	98.62	98.09	98.49	0
TA_BA	-13.5	-44.24	Brazil	Dexter et al. 2015	Dexter et al. 2015	522	801	8	1523.82	0.53	Plot (many small plots combined)	1	> 5 cm	y	y	BOTH	Atlantic dry forests	Tropical and subtropical dry broadleaf forests	25.42	16.34	48.77	1
TA_DF	-15.5	-47.3	Brazil	Dexter et al. 2015	Dexter et al. 2015	760	1517	6	1413.19	1.25	Plot (many small plots combined)	1	> 5 cm	y	y	MURPHY_LUGO	Cerrado	Tropical and subtropical grasslands, savannas, and shrublands	15.55	12.27	16.55	1
TA_GO	-13.15	-46.66	Brazil	Dexter et al. 2015	Dexter et al. 2015	593	1439	5	1427.63	0.95	Plot (many small plots combined)	1	> 5 cm	y	y	BOTH	Cerrado	Tropical and subtropical grasslands, savannas, and shrublands	20.56	2.96	41.92	1
TA_GO_A	-14.06	-46.49	Brazil	Dexter et al. 2015	Dexter et al. 2015	649	1202	6	1428.31	0.84	Plot (many small plots combined)	1	> 5 cm	y	y	BOTH	Cerrado	Tropical and subtropical grasslands, savannas, and shrublands	28.22	14.19	20.48	1
TA_GO_C	-13.66	-46.75	Brazil	Dexter et al. 2015	Dexter et al. 2015	471	1200	6	1463.01	0.82	Plot (many small plots combined)	2.4	> 5 cm	y	y	BOTH	Cerrado	Tropical and subtropical grasslands, savannas, and shrublands	24.24	0	28.61	1
TA_GO_D	-13.83	-46.7	Brazil	Dexter et al. 2015	Dexter et al. 2015	476	1229	6	1465.83	0.84	Plot (many small plots combined)	1	> 5 cm	y	y	BOTH	Cerrado	Tropical and subtropical grasslands, savannas, and shrublands	26.98	18.01	37.49	1
TA_GO_E	-13.52	-46.5	Brazil	Dexter et al. 2015	Dexter et al. 2015	573	1284	6	1436.34	0.89	Plot (many small plots combined)	1	> 5 cm	y	y	BOTH	Cerrado	Tropical and subtropical grasslands, savannas, and shrublands	58.56	63.43	66.29	1
TA_GO_F	-13.69	-46.74	Brazil	Dexter et al. 2015	Dexter et al. 2015	472	1150	6	1463.65	0.79	Plot (many small plots combined)	1	> 5 cm	y	y	BOTH	Cerrado	Tropical and subtropical grasslands, savannas, and shrublands	24.85	7.72	28.61	1
TA_MS_A	-19.03	-57.68	Brazil	Dexter et al. 2015	Dexter et al. 2015	264	1334	6	1409.77	0.95	Plot (many small plots combined)	0.3	> 5 cm	y	y	BOTH	Chiquitano dry forests	Tropical and subtropical dry broadleaf forests	58.94	57.14	66.69	1
TA_MS_B	-19.03	-57.68	Brazil	Dexter et al. 2015	Dexter et al. 2015	264	1334	6	1409.77	0.95	Plot (many small plots combined)	0.4	> 5 cm	y	y	BOTH	Chiquitano dry forests	Tropical and subtropical dry broadleaf forests	58.94	57.14	66.69	1
TA_MS_D	-19.21	-57.79	Brazil	Dexter et al. 2015	Dexter et al. 2015	81	952	7	1454.82	0.65	Plot (many small plots combined)	0.1	> 5 cm	y	y	BOTH	Chiquitano dry forests	Tropical and subtropical dry broadleaf forests	3.94	3.14	3.81	1
TA_MT	-14.35	-52.35	Brazil	Dexter et al. 2015	Dexter et al. 2015	295	1528	6	1413.01	1.09	Plot (many small plots combined)	1	> 5 cm	y	y	BOTH	Cerrado	Tropical and subtropical grasslands, savannas, and shrublands	18.84	10.97	29.92	0
Tak	16.93333	99.43333	Thailand	Tanaka et al. 2008	WoS, Google Scholar	120	1081	6	1395.26	0.76	Plots	1	> 4.5 cm	Y	Y	BOTH	Central Indochina dry forests	Tropical and subtropical dry broadleaf forests	6.32	2.25	8.32	1
Tangolunda	15.783611	-96.063333	Mexico	Salas-Morales et al. 2020	Dryad	51	875	8	1209.1	0.72	Gentry Tranects	0.1	> 2.5 cm	Y	Y	FAO	Southern Pacific dry forests	Tropical and subtropical dry broadleaf forests	21.53	7.21	27.02	1
Tanzania	-10.15	39.192	Tanzania	Clarke 1995	Fayolle et al. 2014	830	1169	7	1253.92	0.95	Plot	1	> 10 cm	Y	Y	BOTH	Southern Zanzibar-Inhambane coastal forest mosaic	Tropical and subtropical moist broadleaf forests	65.37	66.15	67.37	1
Tanzania	-10.033	39.42	Tanzania	Clarke 1995	Fayolle et al. 2014	210	907	7	1290.51	0.7	Plot	1	> 10 cm	Y	Y	BOTH	Southern Zanzibar-Inhambane coastal forest mosaic	Tropical and subtropical moist broadleaf forests	41.92	39.81	40.65	1
Tanzania	-5.3	38.733	Tanzania	Clarke and Stubblefield 1995	Fayolle et al. 2014	332	1606	6	1173.48	1.51	Plot	0.5	> 10 cm	Y	Y	MURPHY_LUGO	Northern Zanzibar-Inhambane coastal forest mosaic	Tropical and subtropical moist broadleaf forests	58.39	58.66	60.71	0
Tanzania	-6.7	39.08	Tanzania	Doggart 2003	Fayolle et al. 2014	140	1038	7	1193.4	0.89	Survey	> 1	> 1 cm	Y	N	BOTH	Northern Zanzibar-Inhambane coastal forest mosaic	Tropical and subtropical moist broadleaf forests	46.36	47.91	52.8	1
Tanzania	-6.15	37.483	Tanzania	Doggart and Loserian 2007	Fayolle et al. 2014	1702	1213	6	1226.35	0.94	Survey	> 1	> 1 cm	Y	N	BOTH	Eastern Arc forests	Tropical and subtropical moist broadleaf forests	73.98	71.33	81.74	1
Tanzania	-8.033	38.921	Tanzania	Doody and Hamerlynck 2003	Fayolle et al. 2014	30	987	7	1373.78	0.72	Survey	NA	> 1 cm	Y	N	BOTH	Northern Zanzibar-Inhambane coastal forest mosaic	Tropical and subtropical moist broadleaf forests	60.77	52.93	68.93	1
Tanzania	-6.833	39.083	Tanzania	http://www.wlbcenter.org/gentry_data.htm	Fayolle et al. 2014	159	1099	7	1224.34	0.9	Gentry Tranects	0.1	> 2.5 cm	Y	Y	BOTH	Northern Zanzibar-Inhambane coastal forest mosaic	Tropical and subtropical moist broadleaf forests	23.96	22.54	25.71	1
Tanzania	-8.3	38.883	Tanzania	Mwasumbi et al. 2000	Fayolle et al. 2014	391	960	7	1318.73	0.73	Plot	0.1	> 10 cm	Y	Y	BOTH	Eastern Miombo woodlands	Tropical and subtropical grasslands, savannas, and shrublands	44.71	42.62	44.13	1
Tanzania	-8.249	38.999	Tanzania	Mwasumbi et al. 2000	Fayolle et al. 2014	205	1050	7	1307.03	0.8	Plot	0.1	> 10 cm	Y	Y	BOTH	Northern Zanzibar-Inhambane coastal forest mosaic	Tropical and subtropical moist broadleaf forests	50.93	45.11	55.12	1
Tanzania	-8.041	38.904	Tanzania	Mwasumbi et al. 2000	Fayolle et al. 2014	29	965	7	1380.7	0.7	Plot	0.1	> 10 cm	Y	Y	BOTH	Northern Zanzibar-Inhambane coastal forest mosaic	Tropical and subtropical moist broadleaf forests	43.44	36.95	51.67	1
Tanzania	-7.899	39.034	Tanzania	Mwasumbi et al. 2000	Fayolle et al. 2014	47	1191	7	1331.49	0.89	Plot	0.1	> 10 cm	Y	Y	BOTH	Northern Zanzibar-Inhambane coastal forest mosaic	Tropical and subtropical moist broadleaf forests	77.94	76.34	78.87	1
Tanzania	-7.833	39.25	Tanzania	Mwasumbi et al. 2000	Fayolle et al. 2014	15	1371	6	1233.97	1.11	Plot	0.1	> 10 cm	Y	Y	BOTH	East African mangroves	Mangrove	52.95	41.68	79.96	1
Tanzania	-5.008	38.74	Tanzania	Vihem_ki et al. 2013	Fayolle et al. 2014	215	1103	7	1265.28	0.87	Transects	0.2	> 10 cm	Y	Y	BOTH	Eastern Arc forests	Tropical and subtropical moist broadleaf forests	58.68	50.66	66.05	1
TDEF.AK	11.69	79.67	India	Dexter et al. 2015	Dexter et al. 2015	38	1244	7	1424.35	0.87	Plot	1	> 10 cm	y	y	BOTH	East Deccan dry-evergreen forests	Tropical and subtropical dry broadleaf forests	0.28	0.17	0.32	1
TDEF.AR	10.45	79.08	India	Dexter et al. 2015	Dexter et al. 2015	63	975	7	1532	0.64	Plot	1	> 10 cm	y	y	BOTH	Deccan thorn scrub forests	Deserts and xeric shrublands	0.03	0.02	0.07	1
TDEF.CK	11.51	79.71	India	Dexter et al. 2015	Dexter et al. 2015	9	1285	7	1385.01	0.93	Plot	1	> 10 cm	y	y	BOTH	East Deccan dry-evergreen forests	Tropical and subtropical dry broadleaf forests	0.42	0.1	0.41	1
TDEF.KK	11.72	79.67	India	Dexter et al. 2015	Dexter et al. 2015	22	1194	7	1428.08	0.84	Plot	1	> 10 cm	y	y	BOTH	East Deccan dry-evergreen forests	Tropical and subtropical dry broadleaf forests	0.39	0.31	0.74	1
TDEF.KR	10.46	79.05	India	Dexter et al. 2015	Dexter et al. 2015	53	932	7	1544.78	0.6	Plot	1	> 5 cm	y	y	BOTH	Deccan thorn scrub forests	Deserts and xeric shrublands	0.02	0.01	0.04	1
TDEF.MM	10.48	79.11	India	Dexter et al. 2015	Dexter et al. 2015	48	959	7	1526.08	0.63	Plot	1	> 10 cm	y	y	BOTH	Deccan thorn scrub forests	Deserts and xeric shrublands	0.01	0	0.01	1
TDEF.OR	13.6	79.92	India	Dexter et al. 2015	Dexter et al. 2015	24	1050	8	1532.09	0.69	Plot	1	> 10 cm	y	y	FAO	East Deccan dry-evergreen forests	Tropical and subtropical dry broadleaf forests	0.06	0.03	0.06	1
TDEF.PP	12.55	79.87	India	Dexter et al. 2015	Dexter et al. 2015	36	1157	6	1386.05	0.83	Plot	1	> 10 cm	y	y	BOTH	East Deccan dry-evergreen forests	Tropical and subtropical dry broadleaf forests	0.15	0.2	0.2	1
TDEF.PT	11.53	79.7	India	Dexter et al. 2015	Dexter et al. 2015	6	1275	7	1394.92	0.91	Plot	1	> 10 cm	y	y	BOTH	East Deccan dry-evergreen forests	Tropical and subtropical dry broadleaf forests	0.26	0.19	0.39	1
TDEF.RP	10	78.81	India	Dexter et al. 2015	Dexter et al. 2015	59	876	9	1531.7	0.57	Plot	1	> 10 cm	y	y	NEITHER	Deccan thorn scrub forests	Deserts and xeric shrublands	0.04	0.01	0.06	0
TDEF.SK	11.5	79.7	India	Dexter et al. 2015	Dexter et al. 2015	5	1280	7	1393.85	0.92	Plot	1	> 10 cm	y	y	BOTH	East Deccan dry-evergreen forests	Tropical and subtropical dry broadleaf forests	0.31	0.21	0.25	1
TDEF.SP	9.98	78.81	India	Dexter et al. 2015	Dexter et al. 2015	58	883	9	1524.24	0.58	Plot	1	> 10 cm	y	y	NEITHER	Deccan thorn scrub forests	Deserts and xeric shrublands	0.06	0.02	0.02	0
TDEF.SPD	11.67	79.7	India	Dexter et al. 2015	Dexter et al. 2015	32	1270	7	1397.64	0.91	Plot	1	> 10 cm	y	y	BOTH	East Deccan dry-evergreen forests	Tropical and subtropical dry broadleaf forests	0.2	0.09	0.09	1
TDEF.SR	11.73	79.64	India	Dexter et al. 2015	Dexter et al. 2015	26	1197	7	1453.66	0.82	Plot	1	> 10 cm	y	y	BOTH	East Deccan dry-evergreen forests	Tropical and subtropical dry broadleaf forests	0.17	0.09	0.1	1
TDEF.TM	11.72	79.68	India	Dexter et al. 2015	Dexter et al. 2015	18	1181	7	1424.61	0.83	Plot	1	> 10 cm	y	y	BOTH	East Deccan dry-evergreen forests	Tropical and subtropical dry broadleaf forests	0.09	0	0.02	1
TDEF.VP	11.94	79.39	India	Dexter et al. 2015	Dexter et al. 2015	69	1083	7	1589.57	0.68	Plot	1	> 10 cm	y	y	BOTH	Deccan thorn scrub forests	Deserts and xeric shrublands	0.15	0.01	0.22	1
Tejon1	19.501639	-105.043583	Mexico	Suazo-Ortuno et al. 2018	Dryad	56	903	8	1315.63	0.69	Plot	1	NA	NA	NA	FAO	Jalisco dry forests	Tropical and subtropical dry broadleaf forests	67.72	68.17	71.33	1
Tejon2	19.509472	-105.039806	Mexico	Suazo-Ortuno et al. 2018	Dryad	46	872	8	1328.15	0.66	Plot	1	NA	NA	NA	FAO	Jalisco dry forests	Tropical and subtropical dry broadleaf forests	65.4	63.33	71.33	1
Thirumanikkuzhi	11.717	79.683	India	Anbarashan and Parthasarathy 2015	WoS, Google Scholar	18	1181	7	1424.61	0.83	Plot	0.2	> 10 cm	Y	Y	BOTH	East Deccan dry-evergreen forests	Tropical and subtropical dry broadleaf forests	0.06	0	0.02	1
Togo	6.301	1.664	Togo	Hall J.B. (pers. comm.)	Fayolle et al. 2014	24	989	8	1057.25	0.94	Plot	0.0625	> 10 cm	Y	N	FAO	Guinean forest-savanna mosaic	Tropical and subtropical grasslands, savannas, and shrublands	6.04	5.23	6.96	1
Togo	6.43	0.931	Togo	Hall J.B. (pers. comm.)	Fayolle et al. 2014	106	1074	7	1279.2	0.84	Plot	0.0625	> 10 cm	Y	N	BOTH	Guinean forest-savanna mosaic	Tropical and subtropical grasslands, savannas, and shrublands	16.93	12.36	17.77	1
Togo	6.868	0.717	Togo	Hall J.B. (pers. comm.)	Fayolle et al. 2014	235	1525	4	1376.97	1.11	Plot	0.0625	> 10 cm	Y	N	MURPHY_LUGO	Guinean forest-savanna mosaic	Tropical and subtropical grasslands, savannas, and shrublands	45.67	44.66	47.51	0
Tower Line	11.5895	76.656541	India	Dattaraja et al. 2018	WoS, Google Scholar	939	1413	5	1366.45	1.03	Plot	1	> 1 cm	Y	Y	BOTH	South Western Ghats moist deciduous forests	Tropical and subtropical moist broadleaf forests	7.9	3.83	14.6	1
TUC.01	-18.52	-60.81	Bolivia	Dexter et al. 2015	Dexter et al. 2015	309	1024	7	1460.83	0.7	Plot	1	> 10 cm	y	y	BOTH	Dry Chaco	Tropical and subtropical grasslands, savannas, and shrublands	60.09	59.52	61.23	1
TUC.03	-18.52	-60.81	Bolivia	Dexter et al. 2015	Dexter et al. 2015	309	1024	7	1460.83	0.7	Plot	1	> 10 cm	y	y	BOTH	Dry Chaco	Tropical and subtropical grasslands, savannas, and shrublands	60.09	59.52	61.23	1
US Virgin Islands	17.680483	-64.897866	United States of America	FIA	FIA	0	1090	7	562.04	1.94	Cirucalr plots	0.4	> 12.7 cm	Y	Y	BOTH	-	Unclassified	11.77	6.92	19.5	1
US Virgin Islands	17.688564	-64.871056	United States of America	FIA	FIA	0	1097	7	562.02	1.95	Cirucalr plots	0.4	> 12.7 cm	Y	Y	BOTH	-	Unclassified	20.34	19.98	32.57	1
US Virgin Islands	17.688591	-64.82302	United States of America	FIA	FIA	0	1089	7	560.38	1.94	Cirucalr plots	0.4	> 12.7 cm	Y	Y	BOTH	-	Unclassified	22.49	23.68	23.68	1
US Virgin Islands	17.690294	-64.854972	United States of America	FIA	FIA	0	1094	7	562.02	1.95	Cirucalr plots	0.4	> 12.7 cm	Y	Y	BOTH	-	Unclassified	7.78	4.2	7.64	1
US Virgin Islands	17.697175	-64.78269	United States of America	FIA	FIA	0	1048	7	560.36	1.87	Cirucalr plots	0.4	> 12.7 cm	Y	Y	BOTH	-	Unclassified	4.01	0.22	7.34	1
US Virgin Islands	17.69897	-64.842887	United States of America	FIA	FIA	19	1136	7	559.37	2.03	Cirucalr plots	0.4	> 12.7 cm	Y	Y	BOTH	Caribbean shrublands	Deserts and xeric shrublands	15.31	7.72	17.5	1
US Virgin Islands	17.699799	-64.827758	United States of America	FIA	FIA	18	1130	7	559.37	2.02	Cirucalr plots	0.4	> 12.7 cm	Y	Y	BOTH	Caribbean shrublands	Deserts and xeric shrublands	42.95	8.21	57.8	1
US Virgin Islands	17.711343	-64.704771	United States of America	FIA	FIA	16	1053	8	559.07	1.89	Cirucalr plots	0.4	> 12.7 cm	Y	Y	BOTH	Caribbean shrublands	Deserts and xeric shrublands	3.04	3.17	4.94	1
US Virgin Islands	17.711388	-64.722668	United States of America	FIA	FIA	32	1083	7	557.82	1.94	Cirucalr plots	0.4	> 12.7 cm	Y	Y	BOTH	Caribbean shrublands	Deserts and xeric shrublands	18.2	20.74	24.17	1
US Virgin Islands	17.713172	-64.859259	United States of America	FIA	FIA	77	1179	7	558.13	2.12	Cirucalr plots	0.4	> 12.7 cm	Y	Y	BOTH	Caribbean shrublands	Deserts and xeric shrublands	45.44	29.96	49.72	1
US Virgin Islands	17.713669	-64.802169	United States of America	FIA	FIA	29	1119	7	560.06	2	Cirucalr plots	0.4	> 12.7 cm	Y	Y	BOTH	Caribbean shrublands	Deserts and xeric shrublands	23.82	13.82	30.31	1
US Virgin Islands	17.716525	-64.823261	United States of America	FIA	FIA	49	1202	6	556.57	2.16	Cirucalr plots	0.4	> 12.7 cm	Y	Y	BOTH	Caribbean shrublands	Deserts and xeric shrublands	32.01	31.02	36.88	1
US Virgin Islands	17.716733	-64.872344	United States of America	FIA	FIA	43	1017	8	558.31	1.83	Cirucalr plots	0.4	> 12.7 cm	Y	Y	BOTH	Caribbean shrublands	Deserts and xeric shrublands	36.25	30.23	37.63	1
US Virgin Islands	17.723687	-64.699237	United States of America	FIA	FIA	66	1146	7	553.44	2.07	Cirucalr plots	0.4	> 12.7 cm	Y	Y	BOTH	Caribbean shrublands	Deserts and xeric shrublands	16.55	13.3	15.04	1
US Virgin Islands	17.72442	-64.796588	United States of America	FIA	FIA	37	1062	8	563.72	1.88	Cirucalr plots	0.4	> 12.7 cm	Y	Y	FAO	Caribbean shrublands	Deserts and xeric shrublands	13.9	8.35	16.38	1
US Virgin Islands	17.728283	-64.829982	United States of America	FIA	FIA	108	1343	6	551.62	2.43	Cirucalr plots	0.4	> 12.7 cm	Y	Y	BOTH	Caribbean shrublands	Deserts and xeric shrublands	50.64	24.03	78.38	1
US Virgin Islands	17.73181	-64.653499	United States of America	FIA	FIA	11	1022	8	561.26	1.82	Cirucalr plots	0.4	> 12.7 cm	Y	Y	BOTH	Caribbean shrublands	Deserts and xeric shrublands	18.53	2.48	26.32	1
US Virgin Islands	17.732732	-64.667391	United States of America	FIA	FIA	58	1155	6	555.21	2.07	Cirucalr plots	0.4	> 12.7 cm	Y	Y	BOTH	Caribbean shrublands	Deserts and xeric shrublands	17.43	2.48	21.75	1
US Virgin Islands	17.733663	-64.708994	United States of America	FIA	FIA	61	1029	8	555.13	1.85	Cirucalr plots	0.4	> 12.7 cm	Y	Y	FAO	Caribbean shrublands	Deserts and xeric shrublands	41.14	38.04	70.92	1
US Virgin Islands	17.734986	-64.622937	United States of America	FIA	FIA	0	1116	7	556.13	2.01	Cirucalr plots	0.4	> 12.7 cm	Y	Y	BOTH	-	Unclassified	43.44	6.2	64.07	1
US Virgin Islands	17.740052	-64.721954	United States of America	FIA	FIA	79	1092	7	553.94	1.97	Cirucalr plots	0.4	> 12.7 cm	Y	Y	BOTH	Caribbean shrublands	Deserts and xeric shrublands	29.35	26.88	43.32	1
US Virgin Islands	17.741414	-64.771151	United States of America	FIA	FIA	69	1021	8	556.42	1.84	Cirucalr plots	0.4	> 12.7 cm	Y	Y	FAO	Caribbean shrublands	Deserts and xeric shrublands	25.73	8.73	29.45	1
US Virgin Islands	17.741739	-64.754405	United States of America	FIA	FIA	102	1156	6	553.82	2.09	Cirucalr plots	0.4	> 12.7 cm	Y	Y	BOTH	Caribbean shrublands	Deserts and xeric shrublands	35.69	34.37	41.92	1
US Virgin Islands	17.746033	-64.643715	United States of America	FIA	FIA	127	1131	6	550.37	2.05	Cirucalr plots	0.4	> 12.7 cm	Y	Y	BOTH	Caribbean shrublands	Deserts and xeric shrublands	58.59	51.41	81.88	1
US Virgin Islands	17.748067	-64.631551	United States of America	FIA	FIA	119	1211	6	552.57	2.19	Cirucalr plots	0.4	> 12.7 cm	Y	Y	BOTH	Caribbean shrublands	Deserts and xeric shrublands	48.32	40.84	80.58	1
US Virgin Islands	17.74824	-64.596642	United States of America	FIA	FIA	0	955	9	558.33	1.71	Cirucalr plots	0.4	> 12.7 cm	Y	Y	NEITHER	-	Unclassified	22.31	6.5	28.49	0
US Virgin Islands	17.749724	-64.578296	United States of America	FIA	FIA	0	1002	9	558.33	1.8	Cirucalr plots	0.4	> 12.7 cm	Y	Y	FAO	-	Unclassified	20.69	1.05	40.39	1
US Virgin Islands	17.750048	-64.833531	United States of America	FIA	FIA	211	1268	6	546.21	2.31	Cirucalr plots	0.4	> 12.7 cm	Y	Y	BOTH	Leeward Islands moist forests	Tropical and subtropical moist broadleaf forests	70.53	60.06	91.89	1
US Virgin Islands	17.750852	-64.678408	United States of America	FIA	FIA	0	938	9	560.45	1.67	Cirucalr plots	0.4	> 12.7 cm	Y	Y	NEITHER	Caribbean shrublands	Deserts and xeric shrublands	9.59	6.95	6.95	0
US Virgin Islands	17.751272	-64.776997	United States of America	FIA	FIA	45	1123	6	560.53	2.01	Cirucalr plots	0.4	> 12.7 cm	Y	Y	BOTH	Caribbean shrublands	Deserts and xeric shrublands	30.27	14.13	14.13	1
US Virgin Islands	17.751359	-64.747762	United States of America	FIA	FIA	117	1231	6	552.63	2.22	Cirucalr plots	0.4	> 12.7 cm	Y	Y	BOTH	Caribbean shrublands	Deserts and xeric shrublands	46.22	44.69	48.74	1
US Virgin Islands	17.752221	-64.79146	United States of America	FIA	FIA	81	1232	6	552.23	2.23	Cirucalr plots	0.4	> 12.7 cm	Y	Y	BOTH	Caribbean shrublands	Deserts and xeric shrublands	61.16	43.47	70.49	1
US Virgin Islands	17.767155	-64.751882	United States of America	FIA	FIA	0	1086	6	558.26	1.94	Cirucalr plots	0.4	> 12.7 cm	Y	Y	BOTH	Caribbean shrublands	Deserts and xeric shrublands	53.87	49.87	66.27	1
US Virgin Islands	17.769084	-64.804781	United States of America	FIA	FIA	95	1150	6	554.39	2.07	Cirucalr plots	0.4	> 12.7 cm	Y	Y	BOTH	Caribbean shrublands	Deserts and xeric shrublands	62.14	69.36	69.36	1
US Virgin Islands	17.776841	-64.78091	United States of America	FIA	FIA	83	1223	6	555.58	2.2	Cirucalr plots	0.4	> 12.7 cm	Y	Y	BOTH	Caribbean shrublands	Deserts and xeric shrublands	57.09	49.52	56.1	1
US Virgin Islands	18.305981	-64.87546	United States of America	FIA	FIA	0	1166	7	557.6	2.09	Cirucalr plots	0.4	> 12.7 cm	Y	Y	BOTH	-	Unclassified	19.69	0	34.69	1
US Virgin Islands	18.317275	-64.882099	United States of America	FIA	FIA	25	1289	6	555.64	2.32	Cirucalr plots	0.4	> 12.7 cm	Y	Y	BOTH	Caribbean shrublands	Deserts and xeric shrublands	33.93	15.63	36.15	1
US Virgin Islands	18.317342	-64.850715	United States of America	FIA	FIA	18	1229	7	561.59	2.19	Cirucalr plots	0.4	> 12.7 cm	Y	Y	BOTH	-	Unclassified	15.28	18.31	21.14	1
US Virgin Islands	18.319456	-64.709215	United States of America	FIA	FIA	165	1391	6	544.32	2.55	Cirucalr plots	0.4	> 12.7 cm	Y	Y	BOTH	Caribbean shrublands	Deserts and xeric shrublands	66.45	35.84	88.68	1
US Virgin Islands	18.320406	-64.734697	United States of America	FIA	FIA	64	1233	6	545.85	2.26	Cirucalr plots	0.4	> 12.7 cm	Y	Y	BOTH	Caribbean shrublands	Deserts and xeric shrublands	74.44	60.37	90.96	1
US Virgin Islands	18.325986	-64.751579	United States of America	FIA	FIA	161	1355	6	543.93	2.49	Cirucalr plots	0.4	> 12.7 cm	Y	Y	BOTH	-	Unclassified	80.91	80.36	90.13	1
US Virgin Islands	18.327125	-64.777113	United States of America	FIA	FIA	123	1215	7	547.65	2.22	Cirucalr plots	0.4	> 12.7 cm	Y	Y	BOTH	Caribbean shrublands	Deserts and xeric shrublands	69.24	73.81	79.8	1
US Virgin Islands	18.327588	-64.858854	United States of America	FIA	FIA	112	1333	6	547.75	2.43	Cirucalr plots	0.4	> 12.7 cm	Y	Y	BOTH	Caribbean shrublands	Deserts and xeric shrublands	54.05	49.91	77.39	1
US Virgin Islands	18.329297	-64.712311	United States of America	FIA	FIA	203	1454	6	541.53	2.68	Cirucalr plots	0.4	> 12.7 cm	Y	Y	BOTH	Caribbean shrublands	Deserts and xeric shrublands	52.74	35.84	84.96	1
US Virgin Islands	18.332676	-64.909018	United States of America	FIA	FIA	173	1248	7	543.81	2.3	Cirucalr plots	0.4	> 12.7 cm	Y	Y	BOTH	Leeward Islands moist forests	Tropical and subtropical moist broadleaf forests	48.1	23.93	59.27	1
US Virgin Islands	18.332926	-64.787115	United States of America	FIA	FIA	69	1058	7	554.08	1.91	Cirucalr plots	0.4	> 12.7 cm	Y	Y	BOTH	Caribbean shrublands	Deserts and xeric shrublands	56.69	37.77	78.92	1
US Virgin Islands	18.337523	-64.725128	United States of America	FIA	FIA	260	1521	5	533.47	2.9	Cirucalr plots	0.4	> 12.7 cm	Y	Y	MURPHY_LUGO	Leeward Islands moist forests	Tropical and subtropical moist broadleaf forests	74.98	58.7	83.49	1
US Virgin Islands	18.342981	-64.864734	United States of America	FIA	FIA	0	1172	7	562.89	2.08	Cirucalr plots	0.4	> 12.7 cm	Y	Y	BOTH	Caribbean shrublands	Deserts and xeric shrublands	21.5	8.01	46.66	1
US Virgin Islands	18.357457	-64.709481	United States of America	FIA	FIA	118	1364	6	545.78	2.49	Cirucalr plots	0.4	> 12.7 cm	Y	Y	BOTH	Caribbean shrublands	Deserts and xeric shrublands	62.3	38.26	78.07	1
US Virgin Islands	18.357752	-64.737672	United States of America	FIA	FIA	164	1380	6	546.63	2.52	Cirucalr plots	0.4	> 12.7 cm	Y	Y	BOTH	Caribbean shrublands	Deserts and xeric shrublands	74.79	57.93	89.94	1
US Virgin Islands	18.370859	-64.749955	United States of America	FIA	FIA	54	1184	6	548.99	2.16	Cirucalr plots	0.4	> 12.7 cm	Y	Y	BOTH	-	Unclassified	14.87	13.03	13.03	1
US Virgin Islands	18.37514	-64.93126	United States of America	FIA	FIA	0	1133	7	565.03	2.01	Cirucalr plots	0.4	> 12.7 cm	Y	Y	BOTH	-	Unclassified	5.52	3.81	8.22	1
USA	18.42	-66.25	United States of America	Gentry 1995	Ibanez et al. 2018	11	1501	3	559.49	2.68	Gentry Tranects	0.1	> 2.5 cm	Y	Y	NEITHER	Puerto Rican moist forests	Tropical and subtropical moist broadleaf forests	34.28	12.94	84.22	0
Venezuela	8.57	-67.58	Venezuela	Gentry 1995	Ibanez et al. 2018	71	1345	6	1448.28	0.93	Gentry Tranects	0.1	> 2.5 cm	Y	Y	BOTH	Llanos	Tropical and subtropical grasslands, savannas, and shrublands	34.26	31.41	31.41	1
Venezuela	8.93	-67.42	Venezuela	Gentry 1995	Ibanez et al. 2018	107	1165	6	1459.87	0.8	Gentry Tranects	0.1	> 2.5 cm	Y	Y	BOTH	Llanos	Tropical and subtropical grasslands, savannas, and shrublands	1.24	0.02	0.1	1
Venezuela	10.3	-67.67	Venezuela	Quigley & Platt (2003)	Ibanez et al. 2018	466	766	8	1225.51	0.61	Plot	0.0625	> 1 cm	Y	Y	FAO	Cordillera La Costa montane forests	Tropical and subtropical moist broadleaf forests	11.21	3.36	15	1
Viscaya Museum & Gardens	25.745969	-80.210722	United States of America	Gillespie 2005	Franklin et al. 2018	12	1418	6	939.69	1.51	Gentry Tranects	0.1	> 2.5 cm	Y	Y	BOTH	South Florida rocklands	Tropical and subtropical moist broadleaf forests	8.72	4.29	17.51	1
Windley Key State Geological Site	24.951458	-80.593117	United States of America	Gillespie 2005	Franklin et al. 2018	0	1189	6	765.18	1.55	Gentry Tranects	0.1	> 2.5 cm	Y	Y	BOTH	-	Unclassified	15.28	0	45.66	1
Xadani	15.915	-96.032778	Mexico	Salas-Morales et al. 2020	Dryad	254	864	8	1247.25	0.69	Gentry Tranects	0.1	> 2.5 cm	Y	Y	FAO	Southern Pacific dry forests	Tropical and subtropical dry broadleaf forests	47.11	43.64	52.42	1
Zapata0-0	19.383333	-104.948444	Mexico	Suazo-Ortuno et al. 2018	Dryad	60	897	8	1316.5	0.71	Plot	1	NA	NA	NA	FAO	Jalisco dry forests	Tropical and subtropical dry broadleaf forests	26.49	23.81	27.51	1
Zapata5-6	19.384111	-104.94845	Mexico	Suazo-Ortuno et al. 2018	Dryad	60	897	8	1316.5	0.68	Plot	1	NA	NA	NA	FAO	Jalisco dry forests	Tropical and subtropical dry broadleaf forests	26.64	23.81	27.51	1
																			37.82112782	29.04834586	48.06272556
