# Supplementary material for: Global tropical dry forest extent and cover: A comparative study of bioclimatic definitions using two climatic data sets
Source: PLoS One. 2021 May 20;16(5):e0252063. doi: 10.1371/journal.pone.0252063 (PMC8136719; doi:10.1371/journal.pone.0252063)
Supplement: S4 Appendix — Extent and agreement of tropical dry forest area. (CSV) [file pone.0252063.s004.csv]

Biodiversity Hotspots	Murphy and Lugo (WorldClim)	Murphy and Lugo (CHELSA)	FAO (WorldClim)	FAO (CHELSA)	DryFlor (WorldClim)	DryFlor (CHELSA)	Aridity Index (WorldClim)	Aridity Index (CHELSA)	# TDF Plots
Atlantic Forest	645278	619883	485804	491461	615430	601421	75094	55879	0
California Floristic Province	0	0	0	0	0	0	346	412	0
Cape Floristic Region	0	0	0	0	0	0	470	470	0
Caribbean Islands	162833	170746	138720	148366	144585	147604	58301	4297	227
Cerrado	1855885	1814365	1034578	1137034	1488772	1374897	258731	165208	17
Coastal Forests of Eastern Africa	128819	131368	194181	183425	12671	18205	224713	87421	12
Eastern Afromontane	357595	453197	322464	457687	297100	347205	435234	281030	0
East MelanesianI slands	25	984	51	51	2	745	0	0	2
Forests of EastAustralia	47841	48904	56007	67001	28354	23817	75361	41223	0
Guinean Forests of WestAfrica	332510	334533	176193	182154	289716	281000	7706	1479	10
Himalaya	49918	50144	29346	41743	10669	9368	664	22497	0
Horn of Africa	11473	16738	12467	22620	9856	10223	1607411	1594988	0
Indo Burma	1549365	1527257	873604	866662	1031696	1060076	255185	53489	7
Irano Anatolian	0	0	85	85	0	0	25537	76119	0
Japan	47	23	44	8	47	103	1	0	0
Madagascar and the Indian OceanIslands	278131	248325	257610	177914	24819	25066	218423	136381	1
Madrean Pine Oak Woodlands	45926	72016	110886	182551	5822	8561	145759	229145	0
Maputaland Pondoland Albany	22579	37872	48673	62699	3467	14630	108762	83565	0
Mediterranean Basin	0	0	0	0	0	0	43045	49237	0
Mesoamerica	467156	499395	457662	487154	231138	265022	338569	174415	38
Mountains of Southwest China	1129	6607	1231	12590	907	1870	389	25143	0
New Caledonia	8774	9911	3474	6988	7523	8077	29	0	5
New Zealand	24	3	13	1	28	4	0	0	0
Philippines	32316	56379	1841	8371	20657	41912	30	0	0
Polynesia Micronesia	4548	7722	3074	3801	3362	5744	3334	248	26
Southwest Australia	0	0	0	0	0	0	87364	87850	0
Succulent Karoo	0	0	0	0	0	0	32451	40083	0
Sundaland	41193	31078	5016	1433	28093	23439	103	0	0
Tropical Andes	166264	306852	144471	290340	139464	240195	119582	526902	5
Wallacea	83276	84470	46315	53245	61228	68884	10695	0	3
Western Ghats and Sri Lanka	52668	56516	37582	46250	18827	26894	30686	10676	10
