# Supplementary material for: Global tropical dry forest extent and cover: A comparative study of bioclimatic definitions using two climatic data sets
Source: PLoS One. 2021 May 20;16(5):e0252063. doi: 10.1371/journal.pone.0252063 (PMC8136719; doi:10.1371/journal.pone.0252063)
Supplement: S5 Appendix — Summaries of tropical dry forest extent based on climatic definitions and datasets at the country level. (CSV) [file pone.0252063.s005.csv]

Region	Murphy and Lugo (WorldClim)	Murphy and Lugo (CHELSA)	FAO (WorldClim)	FAO (CHELSA)	DryFlor (WorldClim)	DryFlor (CHELSA)	Aridity Index (WorldClim)	Aridity Index (CHELSA)	# TDF Plots
Afghanistan	0	0	0	0	0	0	12547	24597	0
Algeria	0	0	0	0	0	0	1548302	1548782	0
Angola	791789	818465	912962	867861	544408	570109	606065	438393	0
Antigua and Barbuda	125	241	355	424	7	101	374	0	0
Argentina	205958	304147	354845	458620	174143	211276	500308	509052	2
Australia	255707	265935	864974	873743	44518	35060	5452835	5133116	1
Bahrain	0	0	0	0	0	0	552	570	0
Bangladesh	48449	50560	5137	5758	30786	33308	0	0	0
Barbados	403	423	106	166	404	382	1	0	0
Belize	10211	11355	3266	4714	7456	8139	0	0	0
Benin	90384	90985	112768	111928	22518	39575	94399	45041	3
Bhutan	2696	4241	1325	2316	1183	1798	398	1649	0
Bolivia	537016	579534	313252	350816	343657	255919	228412	320911	13
Botswana	0	0	0	0	0	0	564318	564318	0
Brazil	4072408	4021845	2024218	2226412	2714531	2669195	1033922	853700	21
BurkinaFaso	33527	36614	156688	161793	1288	1288	264571	248902	0
Burundi	22504	24967	19135	17378	21198	24287	3999	1404	0
Cambodia	124950	129404	59754	57478	104265	105460	10197	0	4
Cameroon	302843	295592	99773	129839	279824	273848	82575	56058	0
Cape Verde	0	0	0	0	0	0	3334	3006	0
Central African Republic	532744	537959	445769	429587	524904	522586	173834	72568	0
Chad	20111	22236	198059	228396	2221	5283	1224330	1202495	0
Chile	148	115	153	107	121	136	13261	263332	0
China	925318	1250671	429201	847897	678174	836846	16373	133467	0
Colombia	100697	162668	41060	73615	97317	149937	27755	10834	4
Comoros	401	411	0	0	87	88	0	0	0
CostaRica	6872	6825	137	137	2507	3383	0	0	2
Cuba	99282	98818	92434	89378	89948	88092	25487	0	0
Democratic Republic of the Congo	1148176	1186660	620201	619745	1524139	1484048	168902	4485	0
Djibouti	0	0	0	0	0	0	21074	21181	0
Dominica	2	120	3	3	21	172	0	0	0
Dominican Republic	24162	27646	20801	23658	19158	22679	15368	3824	31
EastTimor	11293	13950	5595	12275	8904	12862	1416	0	0
Ecuador	22355	38516	36277	66771	10077	22030	33590	20094	6
Egypt	0	0	0	0	0	0	851913	857111	0
El Salvador	18193	18718	1177	8626	6826	16485	205	39	0
Equatorial Guinea	5194	4616	21	21	526	2729	0	0	0
Eritrea	10	2	22	2005	0	0	117296	118465	0
Ethiopia	216765	290641	228190	340896	140124	181859	805706	662826	0
Fiji	814	3606	0	0	216	1778	0	0	4
France	11809	12657	4676	7988	10654	10320	436	0	9
Gabon	158804	170837	4359	22096	133007	148329	0	0	0
Gambia	0	0	293	675	0	0	9985	9400	0
Ghana	218100	213761	197683	194347	158670	159262	98098	44480	23
Grenada	184	158	43	43	112	95	0	0	0
Guatemala	37903	49402	13722	24561	28534	37342	3195	689	0
Guinea	146038	176864	82018	99901	85868	109490	50263	10788	1
Guinea Bissau	24480	28480	12934	16393	0	0	6745	1414	0
Guyana	97784	73671	1864	15639	24384	14125	2	646	1
Haiti	20257	19615	10641	15561	18691	14862	4718	453	0
Honduras	75910	71316	46977	47945	71751	60141	14145	1715	0
India	329667	369547	1212310	1171854	69529	105786	1938443	1418102	36
Indonesia	131744	106522	45412	42535	88884	82103	9423	0	3
Iran	0	0	85	85	0	0	319955	439068	0
Israel	0	0	0	0	0	0	1076	1077	0
Ivory Coast	300276	294904	251530	242310	234439	244747	108744	27136	1
Jamaica	5018	6638	2070	3316	4714	6413	1296	0	1
Japan	38	27	35	14	38	95	1	0	0
Jordan	0	0	0	0	0	0	11528	12694	0
Kenya	24827	45271	51382	70037	18245	35708	511288	488236	2
Kiribati	77	55	66	47	64	77	78	0	0
Kuwait	0	0	0	0	0	0	16698	16783	0
Laos	151326	150029	53168	60642	48325	67967	107	0	0
Liberia	3076	8628	76	76	75	3936	0	0	0
Libya	0	0	0	0	0	0	1285889	1286931	0
Madagascar	274163	245504	256439	176547	22209	24106	217696	136293	1
Malawi	35946	42765	107715	105343	6812	11644	75300	29542	0
Malaysia	107	373	0	0	472	472	0	0	0
Maldives	1	6	0	0	1	6	0	0	0
Mali	15922	20816	160640	177862	2542	2542	1214069	1184383	0
Mauritania	0	0	0	0	0	0	1007164	1007379	0
Mauritius	1500	1098	90	619	1407	405	64	0	0
Mexico	310268	346993	491573	575466	82556	101624	1038947	1104864	31
Morocco	0	0	0	0	0	0	249736	257004	0
Mozambique	241757	251161	544637	517482	27781	38003	582423	291402	1
Myanmar	345628	334760	231028	231770	272523	257059	77150	46877	0
Namibia	0	0	2	24	0	0	756244	802150	0
Nepal	24488	26457	21991	25098	384	412	239	2641	0
Netherlands	13	42	32	39	10	36	838	23	0
New Zealand	5	34	0	0	2	16	0	0	0
Nicaragua	49226	52870	20859	29258	35204	39284	5787	403	5
Niger	0	0	5990	8179	0	0	1145040	1145040	0
Nigeria	477427	463643	531254	549087	300186	260045	530447	427877	4
Oman	0	0	0	0	0	0	300981	301835	0
Pakistan	0	0	0	0	0	0	460322	488117	0
Panama	4759	13736	367	422	1854	7043	0	0	0
Papua New Guinea	25286	31926	818	3028	16756	25314	0	0	0
Paraguay	126813	206586	70815	162904	153649	173980	223050	129472	0
Peru	156821	242501	35371	141676	127695	217451	148756	280775	2
Philippines	31281	55382	1642	8036	19609	40994	31	0	0
Qatar	0	0	0	0	0	0	10803	10905	0
Republic of Congo	177919	182607	30604	51048	287000	302110	0	0	0
Rwanda	8002	14273	9304	12043	9596	14567	6979	3765	0
Saint Kitts and Nevis	159	165	119	134	209	220	75	0	0
Saint Lucia	11	109	0	0	2	96	0	0	0
Saint Vincent and the Grenadines	25	100	0	0	18	81	0	0	0
Sao Tome and Principe	110	691	359	359	83	665	0	0	0
Saudi Arabia	0	0	0	0	0	0	1784530	1789088	0
Senegal	5228	12333	44698	46971	0	0	189236	178522	2
Seychelles	29	59	24	59	0	0	24	0	0
Sierra Leone	290	5836	25	25	2031	2031	0	0	0
Somalia	0	0	4	4	0	0	464596	464809	0
Somaliland	0	0	261	261	0	0	161336	162604	0
South Africa	30940	59963	58818	107119	3535	18704	506420	665010	0
South Sudan	346603	357773	552404	548084	200296	191318	526592	413325	0
Spain	0	0	0	0	0	0	5011	4319	0
Sri Lanka	32504	30376	20633	25153	10288	11802	9936	0	0
Sudan	773	5369	153991	155639	77	809	1799967	1798489	0
Suriname	15423	16290	1	1	1056	7731	0	0	0
Swaziland	2886	5187	8150	10931	1369	2983	14384	10707	0
Taiwan	5813	12655	1741	841	2330	4793	17	0	0
Thailand	396558	400792	347587	302215	273024	290658	163777	2524	3
The Bahamas	7136	8190	8239	9696	5612	5921	6653	0	39
Togo	51482	49594	50272	48860	36280	38544	20702	8076	3
Trinidad and Tobago	1671	2926	144	189	1062	2020	50	0	0
Uganda	166567	186654	176478	172944	143632	170022	98987	38092	0
United Arab Emirates	0	0	0	0	0	0	69038	69240	0
United Kingdom	375	571	374	546	424	474	654	45	0
United Republic of Tanzania	563917	641334	734767	766588	217825	295693	686294	394323	13
United States of America	83458	89638	115794	126535	52502	61193	150749	123751	168
Vanuatu	30	1099	70	70	849	849	0	0	0
Venezuela	401171	396720	256517	277690	311614	301457	165283	70327	3
Vietnam	222837	202737	71281	58543	122733	141712	3473	0	0
Western Sahara	0	0	0	0	0	0	88662	88677	0
Yemen	57	57	188	188	0	0	432470	436342	0
Zambia	382238	426881	608771	604223	58258	62618	630218	323004	0
Zimbabwe	3031	17063	52115	85798	163	163	368645	354708	0
